# Supplementary material for: Pathogen-specific alterations in intestinal microbiota precede urinary tract infections in preterm infants: a longitudinal case-control study
Source: Gut Microbes. 2024 Apr 1;16(1):2333413. doi: 10.1080/19490976.2024.2333413 (PMC10986765; doi:10.1080/19490976.2024.2333413)
Supplement: Supplemental Tables_revised.xlsx [file KGMI_A_2333413_SM2130.xlsx]

## Sheet: Tables summary
List of Supplemental Tables/Excel Tables below:
Table S1 Metadata of all enrolled infants
Table S2 Sample count of feces in UTI infants and controls
Table S3 Microbial relative abundance of fecal samples of UTI infants and controls undergoing 16S rRNA sequencing (gram-staining level and family level)
Table S4 Microbial relative abundance of fecal samples of UTI infants and controls undergoing 16S rRNA sequencing (genus level)
Table S5 Microbial relative abundance of fecal samples undergoing shotgun metagenomics sequencing (Species level)
Table S6 Demographics and clinical variables of matched pre-UTI samples in UTI infants and controls undergoing shotgun metagenomics sequencing
Table S6.1 Demographics and clinical variables of matched pre-UTI samples in K.pneumoniae-associated UTI infants and controls
Table S6.2 Demographics and clinical variables of matched pre-UTI samples in K.aerogenes-associated UTI infants and controls
Table S6.3 Demographics and clinical variables of matched pre-UTI samples in E.coli-associated UTI infants and controls
Table S7 VFDB abundance of fecal samples of UTI infants and controls.
Table S8 Differential virulence factors of fecal samples of UTI infants and controls.
Table S8. 1 Differential virulence factors of fecal samples of K. aerogenes-associated UTI infants and matched controls.
Table S8. 2 Differential virulence factors of fecal samples of E. coli-associated UTI infants and matched controls.
Table S9 Demographics and clinical variables of matched pre-UTI samples in UTI infants and controls (Calprotectin level)

## Sheet: Table S1
Table S1.1 Differences of demographics and clinical variables between UTI infants and controls
Variable	Controls	UTI group	P-value
	(n = 98)	(n = 53)
Infant characteristics
Gestational age (weeks), mean (SD)	30.24 (1.62)	29.49 (1.84)	0.012
Birth Weight (g), mean (SD)	1329.95 (176.00)	1273.87 (187.86)	0.07
Male, n/N (%)	37 (37.8)	37 (69.8)	<0.001
Small for gestational age, n/N (%)	9 (9.2)	6 (11.3)	0.893
Apgar score at 1 minute, mean (SD)	7.81 (1.62)	7.47 (2.01)	0.267
Apgar score at 5 minute, mean (SD)	8.77 (1.01)	8.51 (1.17)	0.163
Maternal characteristics
Multiple pregnancy, n/N (%)	40 (40.8)	17 (32.1)	0.378
Vaginal delivery, n/N (%)	29 (29.6)	19 (35.8)	0.545
PPROM, n/N (%)	20 (20.4)	16 (30.2)	0.252
Use of prenatal antibiotics, n/N (%)	17 (17.3)	12 (22.6)	0.567
Gestational diabetes mellitus, n/N (%)	20 (20.4)	9 (17.0)	0.769
gestational hypertension, n/N (%)	9 (9.2)	4 (7.5)	0.969
Treatment*
Exclusive breastmilk feeding, n/N (%)	73 (74.5)	40 (75.5)	1
Antibiotics use (days), mean (SD)	10.40 (7.96)	22.43 (9.47)	<0.001
Probiotics use (days), mean (SD)	6.10 (11.08)	5.51 (9.07)	0.739
Hospital stay (days), mean (SD)	47.78 (13.81)	57.19 (13.56)	<0.001
* Antibiotics use and probiotics use in both groups were calculated as the accumulated days of antibiotics and probiotics use throughout hospitalization.
Abbreviation: UTI, urinary tract infection. PPROM, prolonged premature rupture of membrane.
Table S1.2 Metadata of all infants
ID	Group	UTI	Age at UTI onset (Days)	second UTI	Age at second UTI onset (Days)	Pathogen Gram staining	Gestational Age (weeks)	Birth Weight (grams)	Gender	DeliveryMode	SGA	1 minute Apgar	5 minute Apgar	Multiple pregnancy	Gestational Hypertension	Gestational Diabetes Mellitus	Prenatal use of antibiotics	Feed mode	Days of antibiotics use in NICU	Days of probiotics use in NICU
Infant 1	UTI	E.faecalis	37			Gram positive	32.1429	1165	Male	C-section	T	7	8	T	F	F	F	Breastmilk	22	0
Infant 2	UTI	E.cloacae	15			Gram negative	27.1429	1170	Male	Vaginal	F	10	10	F	F	F	F	Breastmilk	32	0
Infant 3	UTI	K.pneumoniae	41			Gram negative	28.7143	1330	Male	C-section	F	9	10	F	F	F	F	mix	43	0
Infant 4	UTI	E.cloacae	18			Gram negative	28.7143	1185	Male	C-section	F	9	9	T	F	F	F	Breastmilk	28	0
Infant 5	UTI	E.faecalis	24			Gram positive	28.4286	1075	Female	Vaginal	F	8	7	F	F	F	F	mix	23	0
Infant 6	UTI	E.cloacae	15			Gram negative	27.1429	1190	Male	C-section	F	6	9	T	F	F	F	mix	23	0
Infant 7	UTI	S.marcescens	51			Gram negative	27.1429	1240	Male	C-section	F	6	9	T	F	F	F	Breastmilk	42	0
Infant 8	UTI	K.aerogenes	39			Gram negative	26.8571	1020	Male	Vaginal	F	4	8	F	F	T	F	Breastmilk	36	0
Infant 9	UTI	E.cloacae	15			Gram negative	29.1429	1110	Female	C-section	F	8	8	F	F	T	F	Breastmilk	35	0
Infant 10	UTI	E.faecalis	14	K.pneumoniae	34	Gram positive	29.1429	1400	Male	Vaginal	F	9	8	F	F	F	F	Breastmilk	22	0
Infant 11	UTI	E.coli	34			Gram negative	30.7143	740	Male	C-section	F	7	8	T	T	T	F	Breastmilk	25	0
Infant 12	UTI	E.faecalis	47			Gram positive	27.4286	1005	Male	C-section	F	7	6	F	F	T	F	Breastmilk	20	0
Infant 13	UTI	E.faecalis	23			Gram positive	31.5714	1550	Male	C-section	F	10	10	T	F	T	F	Breastmilk	30	0
Infant 14	UTI	K.pneumoniae	18			Gram negative	28.1429	1470	Male	Vaginal	F	6	8	F	F	F	F	Breastmilk	17	0
Infant 15	UTI	K.pneumoniae	13	K.aerogenes	38	Gram negative	27.1429	1120	Male	Vaginal	F	8	8	T	F	F	T	mix	35	0
Infant 16	UTI	K.aerogenes	49			Gram negative	26.8571	1030	Male	Vaginal	F	4	8	F	F	F	F	Breastmilk	36	0
Infant 17	UTI	K.pneumoniae	23			Gram negative	31.5714	1550	Female	Vaginal	F	8	9	F	F	F	F	formula	13	0
Infant 18	UTI	K.pneumoniae	13			Gram negative	27.8571	1170	Male	C-section	F	7	8	F	F	F	F	mix	17	0
Infant 19	UTI	K.aerogenes	13			Gram negative	31.5714	1275	Female	C-section	F	8	9	T	T	F	F	Breastmilk	15	0
Infant 20	UTI	K.oxytoca	20	K.oxytoca	46	Gram negative	31.4286	1170	Male	C-section	T	9	9	T	F	F	F	Breastmilk	38	0
Infant 21	UTI	K.oxytoca	12			Gram negative	31.4286	1620	Male	C-section	F	9	9	T	F	F	F	Breastmilk	21	0
Infant 22	UTI	C.koseri	17			Gram negative	31.1429	1430	Female	C-section	F	9	9	F	F	F	F	Breastmilk	8	0
Infant 23	UTI	K.aerogenes	15	K.aerogenes	32	Gram negative	28.4286	1170	Male	C-section	F	1	6	F	F	F	F	Breastmilk	34	0
Infant 24	UTI	E.cloacae	21			Gram negative	34	1045	Female	C-section	T	9	9	F	F	F	F	mix	12	0
Infant 25	UTI	K.pneumoniae	22			Gram negative	29.4286	1150	Female	C-section	F	2	5	F	F	F	F	mix	8	0
Infant 26	UTI	K.aerogenes	10			Gram negative	34.4286	1380	Female	C-section	T	9	9	F	F	F	F	Breastmilk	8	0
Infant 27	UTI	E.cloacae	10			Gram negative	28.8571	1300	Male	Vaginal	F	8	8	F	F	F	F	Breastmilk	14	0
Infant 28	UTI	K.pneumoniae	27			Gram negative	29	1300	Female	Vaginal	F	8	9	F	F	F	T	Breastmilk	23	0
Infant 29	UTI	E.cloacae	18			Gram negative	30.5714	1640	Male	Vaginal	F	6	8	T	F	F	F	Breastmilk	12	5
Infant 30	UTI	E.coli	13			Gram negative	29.1429	1250	Male	Vaginal	F	10	10	F	F	F	T	mix	32	0
Infant 31	UTI	E.cloacae	33			Gram negative	29.2857	1485	Male	Vaginal	F	9	10	F	F	F	F	Breastmilk	16	0
Infant 32	UTI	E.faecalis	36			Gram positive	30.1429	1140	Male	C-section	F	6	7	F	F	F	F	Breastmilk	21	0
Infant 33	UTI	E.faecalis	37			Gram positive	28.8571	1570	Male	C-section	F	8	9	F	F	T	F	Breastmilk	17	0
Infant 34	UTI	K.pneumoniae	31			Gram negative	30.4286	1420	Female	C-section	F	6	8	T	F	F	F	Breastmilk	31	0
Infant 35	UTI	K.oxytoca	19			Gram negative	28.4286	1180	Female	C-section	F	6	8	F	F	T	F	Breastmilk	38	0
Infant 36	UTI	K.pneumoniae	18			Gram negative	30	1190	Female	Vaginal	F	9	9	F	F	F	F	Breastmilk	14	0
Infant 37	UTI	K.pneumoniae	19	K.pneumoniae	44	Gram negative	28.8571	1190	Male	C-section	F	9	9	T	F	F	T	Breastmilk	16	0
Infant 38	UTI	E.faecalis	20			Gram positive	29.2857	1285	Female	C-section	F	8	10	F	F	F	T	Breastmilk	19	6
Infant 39	UTI	K.aerogenes	33			Gram negative	29.7143	1240	Male	C-section	F	8	9	T	F	F	T	Breastmilk	11	0
Infant 40	UTI	E.cloacae	10			Gram negative	30	1380	Male	C-section	F	8	8	F	F	F	F	Breastmilk	10	0
Infant 41	UTI	K.pneumoniae	37			Gram negative	30.2857	1400	Male	C-section	F	9	9	T	F	F	T	mix	22	0
Infant 42	UTI	K.pneumoniae	39			Gram negative	30.2857	1660	Male	C-section	F	8	9	T	F	F	F	Breastmilk	26	0
Infant 43	UTI	E.faecium	14			Gram positive	30.2857	1550	Male	Vaginal	F	8	10	F	F	T	T	Breastmilk	20	0
Infant 44	UTI	E.faecalis	14			Gram positive	27.7143	1180	Male	Vaginal	F	10	10	F	F	F	F	Breastmilk	28	0
Infant 45	UTI	E.faecalis	56			Gram positive	28	1240	Female	C-section	F	4	7	F	F	F	F	mix	25	0
Infant 46	UTI	K.aerogenes	19			Gram negative	28.5714	1055	Male	C-section	F	9	9	T	F	F	F	Breastmilk	14	0
Infant 47	UTI	E.coli	25			Gram negative	29.4286	1265	Male	Vaginal	F	10	9	F	F	F	T	mix	12	0
Infant 48	UTI	K.pneumoniae	33			Gram negative	29	1490	Male	Vaginal	F	6	7	F	F	F	T	Breastmilk	30	0
Infant 49	UTI	E.coli	75			Gram negative	26.4286	1160	Male	Vaginal	F	4	6	F	T	T	T	mix	31	14
Infant 50	UTI	S.aureus	15			Gram positive	32.7143	1440	Male	C-section	T	7	9	F	F	F	F	Breastmilk	11	0
Infant 51	UTI	K.pneumoniae	32			Gram negative	33.4	1140	Female	C-section	T	8	8	F	T	F	F	Breastmilk	14	0
Infant 52	UTI	K.pneumoniae	19			Gram negative	27.9	1375	Male	C-section	F	9	10	F	F	F	F	Breastmilk	21	0
Infant 53	UTI	K.pneumoniae	35			Gram negative	28.9	1230	Female	C-section	F	6	10	F	F	F	T	Breastmilk	18	0
Infant 54	Controls						32.1429	1090	Female	C-section	T	7	9	F	F	F	F	Breastmilk	3	0
Infant 55	Controls						28.7143	1180	Female	Vaginal	F	3	7	T	F	F	F	mix	7	0
Infant 56	Controls						28.7143	1200	Male	Vaginal	F	3	5	T	F	F	F	mix	29	0
Infant 57	Controls						28	1240	Female	Vaginal	F	8	8	F	F	T	F	Breastmilk	36	0
Infant 58	Controls						28.8571	1260	Female	Vaginal	F	6	8	T	F	F	F	Breastmilk	8	0
Infant 59	Controls						28.8571	1350	Female	Vaginal	F	8	8	T	F	F	F	Breastmilk	12	0
Infant 60	Controls						31	1090	Male	C-section	F	8	9	F	F	T	F	mix	0	0
Infant 61	Controls						29.2857	1360	Female	C-section	F	8	9	T	T	T	F	mix	7	0
Infant 62	Controls						29.2857	1550	Female	C-section	F	9	9	T	F	T	F	Breastmilk	9	0
Infant 63	Controls						28.2857	1090	Female	Vaginal	F	8	9	F	F	T	F	Breastmilk	19	0
Infant 64	Controls						32.8571	1205	Male	C-section	T	7	9	F	F	F	F	Breastmilk	11	0
Infant 65	Controls						27.1429	1055	Male	C-section	F	6	8	F	F	F	F	Breastmilk	17	0
Infant 66	Controls						28.5714	1420	Female	C-section	F	8	9	F	F	F	T	mix	18	0
Infant 67	Controls						30.7143	1525	Male	C-section	F	8	9	T	T	T	F	Breastmilk	15	0
Infant 68	Controls						31.4286	1270	Male	C-section	F	9	9	F	F	F	F	Breastmilk	2	0
Infant 69	Controls						32	1360	Male	C-section	F	8	10	F	F	T	F	Breastmilk	9	0
Infant 70	Controls						33.7143	1400	Female	C-section	T	8	9	F	F	F	F	mix	2	0
Infant 71	Controls						31.5714	1610	Male	C-section	F	10	10	T	F	T	T	Breastmilk	3	0
Infant 72	Controls						34.1429	1220	Female	C-section	T	9	10	T	F	F	F	Breastmilk	0	0
Infant 73	Controls						31.8571	1260	Female	C-section	F	10	10	F	T	T	F	Breastmilk	0	0
Infant 74	Controls						31	1650	Female	Vaginal	F	9	9	F	F	F	F	mix	3	0
Infant 75	Controls						30.8571	1440	Male	Vaginal	F	7	7	F	F	F	F	mix	14	0
Infant 76	Controls						30	1480	Female	C-section	F	10	10	T	F	F	F	Breastmilk	10	0
Infant 77	Controls						27.1429	1020	Female	Vaginal	F	8	8	T	F	F	T	mix	15	0
Infant 78	Controls						34.2857	1400	Female	C-section	T	4	8	F	F	F	F	Breastmilk	5	0
Infant 79	Controls						30.7143	1500	Male	C-section	F	7	8	F	F	F	F	Breastmilk	9	0
Infant 80	Controls						33	1440	Male	C-section	T	8	9	F	F	T	F	Breastmilk	3	0
Infant 81	Controls						31	1730	Female	Vaginal	F	9	9	F	F	F	F	formula	5	0
Infant 82	Controls						30.8571	1250	Female	C-section	F	8	9	T	F	F	F	Breastmilk	12	0
Infant 83	Controls						30.7143	1470	Female	Vaginal	F	9	9	F	F	F	T	Breastmilk	3	0
Infant 84	Controls						31.5714	1660	Female	C-section	F	8	9	T	T	F	F	Breastmilk	14	0
Infant 85	Controls						29.5714	1185	Male	Vaginal	F	8	9	T	F	F	F	Breastmilk	6	0
Infant 86	Controls						29.5714	1510	Male	Vaginal	F	8	9	T	F	F	F	Breastmilk	7	0
Infant 87	Controls						29.2857	1205	Female	C-section	F	7	8	T	F	T	T	Breastmilk	11	0
Infant 88	Controls						31.2857	1510	Female	C-section	F	9	9	F	T	F	F	Breastmilk	6	0
Infant 89	Controls						30.2857	1400	Male	Vaginal	F	5	8	F	F	F	F	Breastmilk	3	0
Infant 90	Controls						30.7143	1540	Female	C-section	F	9	10	F	F	F	F	mix	3	0
Infant 91	Controls						30.4286	1370	Female	C-section	F	5	8	F	F	F	F	mix	11	0
Infant 92	Controls						32.8571	1350	Female	C-section	F	6	7	F	T	F	F	Breastmilk	0	0
Infant 93	Controls						30	1490	Male	C-section	F	8	8	T	F	F	F	Breastmilk	4	0
Infant 94	Controls						30.1429	1495	Male	C-section	F	9	9	T	F	F	F	Breastmilk	14	0
Infant 95	Controls						30.1429	1195	Female	C-section	F	9	9	T	F	F	F	Breastmilk	12	0
Infant 96	Controls						26.5714	1050	Female	C-section	F	7	8	T	F	F	F	Breastmilk	19	0
Infant 97	Controls						29.1429	1500	Female	Vaginal	F	8	9	F	F	F	F	Breastmilk	25	0
Infant 98	Controls						31.5714	1465	Female	C-section	F	7	8	F	F	F	F	Breastmilk	0	0
Infant 99	Controls						31.1429	1520	Female	C-section	F	10	10	F	F	F	F	mix	6	0
Infant 100	Controls						31.8571	1265	Female	C-section	F	8	9	F	F	F	F	Breastmilk	4	0
Infant 101	Controls						28.8571	1150	Female	C-section	F	5	8	T	F	T	F	Breastmilk	23	0
Infant 102	Controls						28.8571	1400	Female	C-section	F	5	5	T	F	T	F	mix	22	0
Infant 103	Controls						30.7143	1105	Female	C-section	F	9	9	T	F	F	F	Breastmilk	20	0
Infant 104	Controls						30.7143	1365	Female	C-section	F	9	8	T	F	F	F	Breastmilk	19	0
Infant 105	Controls						30.5714	1435	Male	Vaginal	F	9	9	T	F	F	F	Breastmilk	7	0
Infant 106	Controls						30.1429	1270	Female	C-section	F	9	9	T	F	F	F	Breastmilk	18	0
Infant 107	Controls						30.1429	1245	Female	C-section	F	5	8	T	F	F	F	mix	19	0
Infant 108	Controls						30.5714	1430	Female	C-section	F	8	10	F	F	F	F	Breastmilk	9	0
Infant 109	Controls						29.8571	1540	Female	Vaginal	F	10	10	F	F	T	F	mix	8	0
Infant 110	Controls						30.2857	1385	Male	C-section	F	8	10	T	F	T	F	mix	10	0
Infant 111	Controls						31.2857	1425	Female	C-section	F	9	10	T	F	F	F	Breastmilk	3	0
Infant 112	Controls						28.2857	1070	Male	C-section	F	8	9	F	F	F	T	Breastmilk	7	0
Infant 113	Controls						30	1560	Female	Vaginal	F	9	9	F	F	F	T	Breastmilk	5	0
Infant 114	Controls						29.8571	1260	Female	C-section	F	8	8	F	F	F	F	Breastmilk	13	0
Infant 115	Controls						31.1429	1590	Female	Vaginal	F	9	10	F	F	F	F	Breastmilk	2	0
Infant 116	Controls						28.8571	900	Female	C-section	F	7	9	T	F	F	T	Breastmilk	18	0
Infant 117	Controls						31.4286	1795	Female	C-section	F	5	9	T	T	T	F	Breastmilk	14	0
Infant 118	Controls						29.7143	1270	Female	C-section	F	8	9	T	F	F	F	Breastmilk	19	0
Infant 119	Controls						28.4286	1150	Male	Vaginal	F	8	8	F	F	F	T	mix	30	0
Infant 120	Controls						29	1230	Female	C-section	F	7	8	F	F	F	F	Breastmilk	7	0
Infant 121	Controls						28	1150	Female	C-section	F	5	6	F	F	F	T	mix	25	0
Infant 122	Controls						27.4286	1100	Female	Vaginal	F	9	10	F	F	F	T	Breastmilk	7	0
Infant 123	Controls						32.8571	1345	Male	C-section	T	8	9	T	F	T	F	Breastmilk	0	0
Infant 124	Controls						30.4286	1315	Female	C-section	F	8	9	F	F	F	F	Breastmilk	11	0
Infant 125	Controls						33	1480	Male	C-section	T	10	10	F	F	F	F	mix	6	0
Infant 126	Controls						30	1150	Male	C-section	F	9	9	F	F	F	F	Breastmilk	10	0
Infant 127	Controls						28.7143	1275	Male	Vaginal	F	7	10	F	F	F	F	Breastmilk	21	0
Infant 128	Controls						29	1060	Male	C-section	F	9	9	T	F	F	T	Breastmilk	14	0
Infant 129	Controls						30.1429	1520	Male	C-section	F	10	10	F	F	F	T	mix	3	0
Infant 130	Controls						31.8571	1360	Male	C-section	F	4	8	F	T	F	F	mix	25	0
Infant 131	Controls						30	1370	Male	C-section	F	7	8	T	F	F	F	mix	3	0
Infant 132	Controls						30	1405	Female	C-section	F	6	9	T	F	F	F	Breastmilk	3	0
Infant 133	Controls						31.4286	1540	Female	C-section	F	6	7	F	F	F	F	mix	3	0
Infant 134	Controls						32.4286	1340	Male	C-section	T	10	10	F	F	F	F	mix	0	0
Infant 135	Controls						29.7143	1280	Male	C-section	F	7	9	F	F	F	F	Breastmilk	17	0
Infant 136	Controls						28.4286	1310	Male	Vaginal	F	10	10	F	F	F	F	Breastmilk	11	0
Infant 137	Controls						29.2857	1295	Male	Vaginal	F	9	10	F	F	F	F	Breastmilk	9	0
Infant 138	Controls						31.2857	1490	Female	C-section	F	10	10	F	F	F	F	Breastmilk	2	0
Infant 139	Controls						33.2857	1480	Male	C-section	F	9	9	T	F	F	T	Breastmilk	7	0
Infant 140	Controls						31.1	1200	Female	C-section	F	8	8	F	F	F	T	Breastmilk	13	0
Infant 141	Controls						29.1429	1260	Female	C-section	F	8	9	F	F	F	T	Breastmilk	29	2
Infant 142	Controls						29.6	1290	Female	Vaginal	F	10	10	T	F	F	F	Breastmilk	2	0
Infant 143	Controls						27.5714	1360	Male	C-section	F	8	9	F	F	T	F	Breastmilk	7	0
Infant 144	Controls						30.4286	1250	Female	Vaginal	F	7	7	F	F	T	F	Breastmilk	9	0
Infant 145	Controls						30	1165	Female	C-section	F	8	9	F	F	F	F	Breastmilk	12	0
Infant 146	Controls						31.5714	1410	Female	C-section	F	9	9	T	F	T	T	Breastmilk	6	0
Infant 147	Controls						31	1435	Male	Vaginal	F	10	9	F	F	F	F	Breastmilk	8	0
Infant 148	Controls						27.4286	1015	Male	Vaginal	F	8	9	F	F	F	F	Breastmilk	10	0
Infant 149	Controls						29.4286	1060	Female	C-section	F	6	9	F	T	F	F	Breastmilk	4	0
Infant 150	Controls						26.5714	1050	Female	C-section	F	6	8	T	F	F	F	Breastmilk	28	0
Infant 151	Controls						30.4286	1175	Male	Vaginal	F	8	9	F	F	F	F	Breastmilk	10	0

## Sheet: Table S2
Table S2 Distribution of fecal samples in different groups according to postnatal age and according to UTI onset
Group	Time point	Analysis	Sample count	median_DOL	Q25_DOL	Q75_DOL
Controls	all	16S rRNA sequencing + calprotectin	210	21	14	34
UTI	all	16S rRNA sequencing + calprotectin	126	21.5	14	35
Controls	all	calprotectin	496	20	7	29
UTI	all	calprotectin	313	22	14	36
Controls	pre-UTI	16S rRNA sequencing + calprotectin	135	21	14	33.5
UTI	pre-UTI	16S rRNA sequencing + calprotectin	45	18	14	31
Controls	pre-UTI	calprotectin	192	21	8.75	31.25
UTI	pre-UTI	calprotectin	64	18.5	14	32.25

## Sheet: Table S3
Table S3 Microbial relative abundance of fecal samples of UTI infants and controls undergoing 16S rRNA sequencing (gram-staining level and family level)
Sample	DOL	Group	Gram_Negative	Gram_Positive	Enterobacteriaceae	Enterococcaceae	Staphylococcaceae	Clostridiaceae	Streptococcaceae	Veillonellaceae	Mycoplasmataceae	Bifidobacteriaceae	Corynebacteriaceae	Bacteroidaceae	Yersiniaceae	Moraxellaceae	Peptostreptococcaceae	Lactobacillaceae	unclassified_c__Bacilli	Propionibacteriaceae	Micrococcaceae	Selenomonadaceae	unclassified_o__Lactobacillales	Aeromonadaceae	Leuconostocaceae	Bacillaceae	Pasteurellaceae	norank_o__Peptostreptococcales-Tissierellales	Neisseriaceae	unclassified_p__Firmicutes	Actinomycetaceae	Tannerellaceae	Desulfovibrionaceae	Pseudomonadaceae	Comamonadaceae	Lachnospiraceae
Sample 1	14	Controls	1	0	0.999895	0	0	0	0	3.50447e-05	0	0	3.50447e-05	0	0	0	0	0	0	0	0	0	0	0	0	0	0	0	0	0	3.50447e-05	0	0	0	0	0
Sample 2	35	Controls	0.93307	0.0669298	0.87086	0.00175223	0.000105134	0	0.000105134	0	0	0.126021	0.000105134	0	0	0	0	0.000946206	3.50447e-05	3.50447e-05	0	0	0	0	0	0	0	0	0	0	0	3.50447e-05	0	0	0	0
Sample 3	56	Controls	0.981567	0.0184331	0.950762	0.0111442	0.000140179	0.00714912	0.00438059	0	0	0.02355	0.000665849	0	0	0	0	0.00203259	3.50447e-05	0.000105134	0	0	3.50447e-05	0	0	0	0	0	0	0	0	0	0	0	0	0
Sample 4	70	Controls	0.955998	0.0440023	0.79136	0.0161652	7.01311e-05	0.142121	0.0102742	0	0	0.0241251	0.0152886	0	0	0	0	0.000245459	0	3.50656e-05	0	0	0.00031559	0	0	0	0	0	0	0	0	0	0	0	0	0
Sample 5	7	Controls	0	1	7.00943e-05	0	0.999509	0	0	0	0	0	0	0	0	0	0	0	3.50471e-05	0	0	0	0	0	0	0	0	0	0	0	0	0	0	0	0	3.50471e-05
Sample 6	14	Controls	0	1	0	0	0.751498	0.209427	0.0364815	0	0	0	0.00241808	0	0	0	0	0	0	0	0	0	0.000105134	0	0	3.50447e-05	0	0	0	0	0	0	0	0	3.50447e-05	0
Sample 7	27	Controls	0.737383	0.262617	0.586844	0.021505	7.01631e-05	0.339063	0.00354324	0	0	0.0486932	0	0	0	0	0	0	0	0	0.000175408	0	0.000105245	0	0	0	0	0	0	0	0	0	0	0	0	0
Sample 8	35	Controls	0.955254	0.0447456	0.765896	0.00575176	0.0269351	0.114439	0.000736506	0	0	0.0819626	3.50717e-05	0	0	0	0	0	0.00101708	0.0032266	0	0	0	0	0	0	0	0	0	0	0	0	0	0	0	0
Sample 9	7	Controls	0	1	0.000140184	0	0.185112	0.535221	0.0289479	0	0	0.250438	0	0	0	0	0	0	0	0	0	0	0	0	0	0	0	0	0	0	0	0	0	0	0	0
Sample 10	21	Controls	0.174715	0.825285	0.0254775	0.0521815	0.00059576	0.8546	0.0102681	0.0459436	0	0	0	0	0	0	0.000946206	0.00785001	0.000140179	0	0.000560715	0	0.00140179	0	0	0	0	0	0	3.50447e-05	0	0	0	0	0	0
Sample 11	7	Controls	0.955362	0.0446376	0.897526	0.0856873	0	0	0.00122661	0	0	0	0	0	0	0	0	0	0	0	0	0	0	0	0	0	0	0	0	0	0	0	0	0.0155604	0	0
Sample 12	21	Controls	0.739912	0.260088	0.540933	0.0625044	3.50754e-05	0.30228	0.0324097	0.00603297	0	0	3.50754e-05	0	0.0108032	0	0.0257103	0.0133637	0	0	0.000105226	0	0.00529639	0	0	0	0	0	0	0.00045598	0	0	0	3.50754e-05	0	0
Sample 13	28	Controls	0.46618	0.53382	0.620383	0.0274409	3.50459e-05	0.00746478	0.154202	0.000140184	0	0	0	0	0.00101633	3.50459e-05	0.0491694	0.136644	0	0	0.00280367	0	0.000560735	0	0	0	0	0	0	7.00918e-05	0	0	0	0	0	0
Sample 14	14	Controls	0.921258	0.0787415	0.78493	0	0.0937905	0.111847	0.00918621	0	0	0	0	0	0	0	0	0	0	0	0	0	0	0	0	0	0	0	0	0	0.000245433	0	0	0	0	0
Sample 15	28	Controls	0.525426	0.474574	0.278564	0.218527	0.0084817	0.352026	0.0209589	0	0	3.50484e-05	0	0	0	0	0	0.000490677	0.00262863	0.110648	0	0	0.00382027	0	0.000140193	0	0	0	0	0	0	0	0	0	0	0
Sample 16	14	Controls	0.336251	0.663749	0.234045	0.492167	0.0185049	0	3.50471e-05	0.215855	0	0.000420566	0.00360986	0	0	0	0	0.0138436	0.0125118	0.00897207	0	0	0	0	0	0	0	0	0	0	0	0	0	0	0	0
Sample 17	27	Controls	0.998175	0.0018246	0.992921	0.00017523	0.00203266	0.00252331	0.00203266	0	0	0	0.00017523	0	0	0	7.00918e-05	0	3.50459e-05	0	0	0	0	0	0	3.50459e-05	0	0	0	0	0	0	0	0	0	0
Sample 18	41	Controls	0.97362	0.0263796	0.903765	0.0151802	0.000280466	0	3.50582e-05	0.0678727	0	0.000140233	0	0	0	0	0	0	0	0.0125859	0.000140233	0	0	0	0	0	0	0	0	0	0	0	0	0	0	0
Sample 19	8	Controls	0.636411	0.363589	0.000918403	3.53232e-05	0.319322	0.00229601	0.00010597	0	0	7.06464e-05	7.06464e-05	0	0	0.673649	0	0.00116567	0	0	0	0	0	0	0.00010597	0	0	0	0	0	0	0	0	0	0	0
Sample 20	19	Controls	0.439731	0.560269	0.045488	0.221062	0.00897144	0.143403	0.238689	0.317119	0	0	0	0	0	0	0	0.00147188	0.00192746	0	0.00339933	0	0.0178027	0	0	0	0	0	0	0.000630804	0	0	0	0	0	0
Sample 21	21	Controls	0.970339	0.0296613	0.852871	0	3.50557e-05	3.50557e-05	0.0896726	0.0563346	0	0	0	0	0	0	0	0	0	0	0.00105167	0	0	0	0	0	0	0	0	0	0	0	0	0	0	0
Sample 22	31	Controls	0.318356	0.681644	0.583783	0.0936733	0.0194291	0.159781	0.0011924	0.00140282	0	0.130182	7.0141e-05	0	0	0	0	3.50705e-05	0.00287578	0.00743494	0	0	3.50705e-05	0	0	0	0	0	0	7.0141e-05	0	0	0	0	0	0
Sample 23	7	Controls	1	0	0.99993	0	0	0	0	0	0	0	0	0	0	0	0	0	0	0	0	0	0	0	0	0	0	0	0	0	0	0	0	0	0	0
Sample 24	21	Controls	0.984974	0.0150257	0.520194	0	0.000210349	0.479281	3.50582e-05	0.000175291	0	0.000105175	0	0	0	0	0	0	0	0	0	0	0	0	0	0	0	0	0	0	0	0	0	0	0	0
Sample 25	34	Controls	0.903511	0.0964886	0.722592	0.000455629	3.50484e-05	0.273868	0.00287397	0	0	0	0	0	0	0	0	0	0	3.50484e-05	0.000140193	0	0	0	0	0	0	0	0	0	0	0	0	0	0	0
Sample 26	0	Controls	1	0	0.999965	0	0	0	0	0	0	0	3.50447e-05	0	0	0	0	0	0	0	0	0	0	0	0	0	0	0	0	0	0	0	0	0	0	0
Sample 27	7	Controls	1	0	0.99993	0	0	0	0	0	0	3.50447e-05	0	0	0	0	0	3.50447e-05	0	0	0	0	0	0	0	0	0	0	0	0	0	0	0	0	0	0
Sample 28	21	Controls	0.998378	0.00162207	0.990573	0.00932189	0	3.50447e-05	3.50447e-05	0	0	0	3.50447e-05	0	0	0	0	0	0	0	0	0	0	0	0	0	0	0	0	0	0	0	0	0	0	0
Sample 29	41	Controls	0.873413	0.126587	0.539812	0.0562837	7.00918e-05	0.023691	0.124798	0.237892	0	0	0	0	0	0	0	0	0	0	0.0173127	0	0.000140184	0	0	0	0	0	0	0	0	0	0	0	0	0
Sample 30	0	Controls	0.959697	0.0403029	0.809497	0.190012	0.000175223	0.000105134	3.50447e-05	0.000105134	0	0	0	0	0	0	0	0	7.00894e-05	0	0	0	0	0	0	0	0	0	0	0	0	0	0	0	0	0
Sample 31	13	Controls	0.914734	0.0852664	0.831162	0.043605	0.0517853	7.02173e-05	0.00101815	0.000280869	0	0	0	0	0	7.02173e-05	0	0	0.00863673	0.000140435	0	0	3.51087e-05	0	0	0	0.0631956	0	0	0	0	0	0	0	0	0
Sample 32	24	Controls	0.841833	0.158167	0.744829	0.00781853	0.178704	0	0.0207208	0.0243321	0	7.01213e-05	0.000736274	0	0	0.0224038	0	0	0.000210364	0	0	0	0	0	0	0	0	0	0	7.01213e-05	0	0	0	0	0	0
Sample 33	35	Controls	0.593775	0.406225	0.403825	0.00389474	3.50877e-05	0.00147368	0.00305263	0.195614	0	0.391895	7.01754e-05	0	0	0	0	0	0	7.01754e-05	0	0	3.50877e-05	0	0	0	0	0	0	3.50877e-05	0	0	0	0	0	0
Sample 34	14	Controls	0.990301	0.00969874	0.994391	0	0.00511796	0	0	0	0	0	0.000280436	0	0	0	0	0	0	0	0	0	0	0	0	0	0	0	0	0	0	0	0	3.50545e-05	0	0
Sample 35	35	Controls	0.953657	0.0463425	0.639451	0.00238588	0.0121048	0.339988	0	0.000315778	0	0	0.00561384	0	3.50865e-05	0	0	0	0.000105259	0	0	0	0	0	0	0	0	0	0	0	0	0	0	0	0	0
Sample 36	28	Controls	0.218879	0.781121	0.173537	0.0497021	0.00676481	0.688994	0.0166842	0.0124781	0	0.00697511	0.000981423	0	0	0	0.0393621	0	0.00105152	3.50508e-05	0.00248861	0	0.000876271	0	0	0	0	0	0	7.01016e-05	0	0	0	0	0	0
Sample 37	42	Controls	0.0236647	0.976335	0.218815	0.110722	0.00147208	0.27223	0.0930216	0.00252357	0	0.144685	0	0	0	0	0.106866	0.0400617	0	0	0.00771091	0	0.00185763	0	0	0	0	0	0	3.50496e-05	0	0	0	0	0	0
Sample 38	14	Controls	0	1	0.543657	0	7.01041e-05	0.456097	3.50521e-05	0	3.50521e-05	0	0	0	0	0	0	0.000105156	0	0	0	0	0	0	0	0	0	0	0	0	0	0	0	0	0	0
Sample 39	43	Controls	0.817712	0.182288	0.49865	0.000630981	0.00108669	0.420093	0.000210327	0.0582255	0	0.0207873	0.000175273	0	0	3.50545e-05	0	7.0109e-05	0	0	0	0	0	0	0	0	0	0	0	3.50545e-05	0	0	0	0	0	0
Sample 40	64	Controls	0.266483	0.733517	0.649611	0.00676386	3.50459e-05	0.220228	0.114845	0	0	7.00918e-05	7.00918e-05	0	0	0	0	0	0	0	0.00820074	0	0	0	0	0	0	0	0	0	0	0	0	7.00918e-05	0	0
Sample 41	14	Controls	0.841761	0.158239	0.750202	0.138905	0.0887003	3.50594e-05	3.50594e-05	0	0	0	0	0	0	0	0	0	0.0221225	0	0	0	0	0	0	0	0	0	0	0	0	0	0	0	0	0
Sample 42	28	Controls	0.758949	0.241051	0.642895	0.0445855	0.00210475	0.160241	0.0310801	0.00368331	0	0	0	0	0	0	0.0650016	0.0366226	0.000245554	0	0.000245554	0	0.00894517	0	0	0	0	0	0	0.00129793	0	0	0	0	0	0
Sample 43	7	Controls	0.60752	0.39248	0.312294	0.280454	0.0134652	0.387545	0.000736377	0	0	0	0	0	0	0	0	0	0.00550529	0	0	0	0	0	0	0	0	0	0	0	0	0	0	0	0	0
Sample 44	14	Controls	0.852152	0.147848	0.520707	0.0690115	0.000666269	0.406179	0.00305081	0	7.01336e-05	3.50668e-05	0	3.50668e-05	0	0	0	0	3.50668e-05	0	0.000140267	0	7.01336e-05	0	0	0	0	0	0	0	0	0	0	0	0	0
Sample 45	21	Controls	0	1	0.000525818	0.979423	0.00736145	0.000490763	0.00343534	0	0	0	0.000771199	0	0	0	0	0	0.00630981	0	0.000771199	0	0.000911417	0	0	0	0	0	0	0	0	0	0	0	0	0
Sample 46	21	Controls	0.116537	0.883463	0.994077	0.00283862	0.00283862	3.50447e-05	0	0	0	0	0	0	0	0	0	0	0.000210268	0	0	0	0	0	0	0	0	0	0	0	0	0	0	0	0	0
Sample 47	42	Controls	0.00932079	0.990679	0.674108	3.50459e-05	0.000315413	0.283101	0.0321371	0.00115652	0	0.00806056	0	0	0	0	0	0	0	0	0.00108642	0	0	0	0	0	0	0	0	0	0	0	0	0	0	0
Sample 48	14	Controls	0	1	0.000210475	0	0.0834532	0.641492	0.273021	0	3.50791e-05	0	0.000841898	0	0	3.50791e-05	0.000105237	3.50791e-05	0	0.000561266	0	0	0	0	0	0	0	3.50791e-05	0	0	0	0	0	3.50791e-05	3.50791e-05	0
Sample 49	21	Controls	0.0512721	0.948728	0.000981251	0.0389697	0.0267741	0.609182	0.00210268	0.0906255	0	0	0	0	0	0	0.222709	0	0.000105134	0	0.00848081	0	0	0	0	0	0	0	0	7.00894e-05	0	0	0	0	0	0
Sample 50	14	Controls	0	1	0	0	0.666515	0.333485	0	0	0	0	0	0	0	0	0	0	0	0	0	0	0	0	0	0	0	0	0	0	0	0	0	0	0	0
Sample 51	21	Controls	0	1	0	0.000105138	0.401276	0.598339	0	0	0	0	3.50459e-05	0	0	0	0	3.50459e-05	0.00017523	3.50459e-05	0	0	0	0	0	0	0	0	0	0	0	0	0	0	0	0
Sample 52	35	Controls	0.630752	0.369248	0.6026	0.0993937	0.00767532	0.0162619	0.00700943	3.50471e-05	0	0	0	0	0	0	0.0916483	0.173694	3.50471e-05	7.00943e-05	0.00129674	0	0.000280377	0	0	0	0	0	0	0	0	0	0	0	0	0
Sample 53	7	Controls	0	1	3.5068e-05	0	0.992951	0	0.00627718	0	0	0	0	0	0	7.01361e-05	0	7.01361e-05	0	3.5068e-05	0	3.5068e-05	0	0	0	3.5068e-05	0	0	0	0	0	0	0	0.000105204	0	0
Sample 54	14	Controls	0	1	0	0.248405	0.176036	0.522044	0.000525689	0	0	0	0.000105138	0	0	0	0	0	0.0528843	0	0	0	0	0	0	0	0	0	0	0	0	0	0	0	0	0
Sample 55	7	Controls	0.312048	0.687952	0.551666	7.05816e-05	0.447875	7.05816e-05	0	0	0	0	7.05816e-05	0	7.05816e-05	0	0	0	3.52908e-05	0	0	0	0	0	0.000141163	0	0	0	0	0	0	0	0	0	0	0
Sample 56	32	Controls	0.113987	0.886013	0.102394	3.50545e-05	0.000841308	0.850107	0.00248887	0.000280436	0	0	0	0	0	0	0.0412592	0.00259403	0	0	0	0	0	0	0	0	0	0	0	0	0	0	0	0	0	0
Sample 57	28	Controls	0.844777	0.155223	0.628825	0.329712	0.0244296	0.000665942	0	0	0	0	7.00992e-05	0	0	0	0	0	0.0162981	0	0	0	0	0	0	0	0	0	0	0	0	0	0	0	0	0
Sample 58	49	Controls	0.942625	0.0573751	0.610135	0.0201648	0.000385762	0.314221	0.000350693	0	0.000280554	0	0	0	0	0	0.05064	0	7.01385e-05	0	0.00350693	0	0	0	0	0	0	0	0	0.000245485	0	0	0	0	0	0
Sample 59	0	Controls	0	1	0.00112163	0.000315457	3.50508e-05	3.50508e-05	0	0	0.996179	3.50508e-05	0	0	0	0.00084122	0.000315457	0	3.50508e-05	0	0	0	0	0	0	0	0	0	0	0	0	0	0	3.50508e-05	0.000455661	0
Sample 60	21	Controls	0	1	0	0.891046	0.107903	3.50447e-05	0	0	0	0	0	0	0	0	0	0	0.0010163	0	0	0	0	0	0	0	0	0	0	0	0	0	0	0	0	0
Sample 61	0	Controls	0.0323058	0.967694	0.000960483	0.00137212	0.000182949	0.000411636	0.0643981	0	0	0.000548847	4.57373e-05	0	4.57373e-05	0.00246981	0.000182949	0.7677	0	4.57373e-05	0.00178375	0	4.57373e-05	0	0.12875	0.000777534	0	0	0	0	0	0	0	0.00425357	0.00544274	0
Sample 62	30	Controls	0.972414	0.027586	0.947606	0.00360973	0.0487489	0	0	0	0	0	0	0	0	0	0	0	0	3.50459e-05	0	0	0	0	0	0	0	0	0	0	0	0	0	0	0	0
Sample 63	41	Controls	0.993783	0.0062172	0.971181	0.00248922	0.000736248	0.0212811	0	0	0	0.00431231	0	0	0	0	0	0	0	0	0	0	0	0	0	0	0	0	0	0	0	0	0	0	0	0
Sample 64	9	Controls	0.718466	0.281534	0.693626	0	0.306127	0	0	0	0	0	0	0	0	0.00017628	0	0	7.05119e-05	0	0	0	0	0	0	0	0	0	0	0	0	0	0	0	0	0
Sample 65	37	Controls	0.456373	0.543627	0.425227	0.260505	0.00143693	0.131357	0.0943819	0.024533	0	0	0	0	0.000630848	0	0.050573	0.00378509	3.50471e-05	7.00943e-05	0.00287387	0	0.00164722	0	0	0	0.00294396	0	0	0	0	0	0	0	0	0
Sample 66	21	Controls	0.395842	0.604158	0.000140179	0	0.078465	0.160435	0	0.423024	0	0.067426	0.0013317	0	0	0.00213773	0	3.50447e-05	0	0.266725	0	0	0	0	0	0	0	0	0	0.000280357	0	0	0	0	0	0
Sample 67	35	Controls	0.653475	0.346525	0.448365	0.000245545	0.0105584	0.464571	0	0.0757682	0	0	0	0	0	0	0	0	0	0	3.50779e-05	0	0	0	0	0	0	0	0	0.000456012	0	0	0	0	0	0
Sample 68	0	Controls	0.000152168	0.999848	0.000385505	3.50459e-05	0	0	0	0	0.997862	0	0.00017523	0	0	0.000315413	0	0	0	0	0	0	0	0	0	0	0	0	0	0	0	0	0	0.000140184	0.000350459	0.000245321
Sample 69	30	Controls	0.887689	0.112311	0.56881	0.0966532	0.0526722	0.0499737	0	0.222288	0	0.00872613	0.000280357	0	0	0	0	0	0.000490626	0	0	0	0	0	0	0	0	0	0	0	0	0	0	0	0	0
Sample 70	7	Controls	0	1	0.000315424	0.386885	0.373918	0.0429678	0.0257596	0	0	0	0	0	0	0	0	0	0.152105	0.0159114	0	0	0.00213788	0	0	0	0	0	0	0	0	0	0	0	0	0
Sample 71	14	Controls	0.812943	0.187057	0.376835	0.0727177	0.0932889	0.00381987	0.000630804	0.292693	0	0	0.0190293	0	0	0.00406518	0	0	0.0013317	0.00290871	0	0	0	0.130962	0	0	0.000385492	0.000140179	0	0.00108639	0	0	0	0	0	0
Sample 72	21	Controls	0.954245	0.0457551	0.422232	0.00718617	0.0295159	0.359414	0	0.16388	0	3.50545e-05	0.00108669	0.000140218	0	0	0	3.50545e-05	0.000666036	3.50545e-05	0	0	0	0.00143723	0	0	0.00140218	0.00399621	0	0.00879868	0	0	0	0	0	3.50545e-05
Sample 73	26	Controls	0.790438	0.209562	0.549746	0.00676362	0.012581	0.400491	0.0104083	0.000105134	0	0	3.50447e-05	0	0.000280357	0	0.0010163	0	0	0	0.00115647	0	0	0	0	0.00115647	0.0159804	3.50447e-05	0	0	0	0	0	0	0	0
Sample 74	20	Controls	0.35425	0.64575	0.000105746	0.00137469	0.512654	0	0	0	0.000176243	7.0497e-05	0.0620021	0	3.52485e-05	0.421819	0	0.000140994	0.00148044	0	0	0	0.000140994	0	0	0	0	0	0	0	0	0	0	0	0	0
Sample 75	41	Controls	0.621664	0.378336	0.775313	0.0247082	0.00290891	0	7.00943e-05	0	0	0.187958	0.00865664	0	0.000210283	0	0	0	0.000105141	3.50471e-05	0	0	0	0	0	0	0	0	0	0	0	0	0	0	0	0
Sample 76	58	Controls	0.99344	0.00655985	0.980269	0.0130721	0.000700918	0.00210275	0.00105138	3.50459e-05	0	0	0	0	0	0.00276863	0	0	0	0	0	0	0	0	0	0	0	0	0	0	0	0	0	0	0	0
Sample 77	7	Controls	0	1	0.000491849	0.00017566	0.997857	7.02642e-05	0	0	0	0	3.51321e-05	0	0	0	0	3.51321e-05	3.51321e-05	7.02642e-05	0	0	0	0	0	0	0	0	0	0	0	0	0	7.02642e-05	3.51321e-05	0
Sample 78	21	Controls	0.696982	0.303018	0.219434	0.153463	0.235558	0.111084	0.0715788	0.160579	0	0	0.0010516	0	0	0.00462703	0	0	0.0403463	0	0	0	0.00161245	0	0	0	0	0	0	0.000666012	0	0	0	0	0	0
Sample 79	28	Controls	0.876903	0.123097	0.694319	0.0138436	0.00133179	0.104861	0.0257246	0.159675	0	0	0.000105141	0	0	0	0	3.50471e-05	0	3.50471e-05	0	0	3.50471e-05	0	0	0	0	0	0	0	0	0	0	0	0	0
Sample 80	35	Controls	0.194714	0.805286	0.385308	0.0419164	0.00213788	0.480742	0.00024533	0.0393579	0	0	0	0	7.00943e-05	0	0.0494165	0	0.000420566	0	0.000280377	0	0	0	0	0	0	0	0	0.000105141	0	0	0	0	0	0
Sample 81	7	Controls	0	1	0	0	0.996951	0	0	0	0	0	0	0	0	0	0	3.50459e-05	7.00918e-05	0	0	0	0	0	0	0.00283872	0	0	0	0	0	0	0	0	0	0
Sample 82	14	Controls	0	1	3.50459e-05	0.551623	0.211082	0	0	0	0.000350459	0	0.000455597	0	0	0.00438074	0.106259	0	0.107976	0	0	0	0	0	0	0.00077101	0	0	0	0.0170674	0	0	0	0	0	0
Sample 83	28	Controls	0.840222	0.159778	0.747116	0.00301596	0.211713	0	0	3.50693e-05	0	0	7.01385e-05	0	0	7.01385e-05	0.0371734	0	0.000140277	0	0	0	0	0	0	0	0	0	0	0	0	0	0	0	0	0
Sample 84	28	Controls	0.12716	0.87284	3.50471e-05	0.786878	0.00329443	0.0910525	0.00189255	0	0	0	0	0	0.116497	0	0	0.000280377	0	0	0	0	0	0	0	0	0	0	0	0	0	0	0	3.50471e-05	0	0
Sample 85	42	Controls	0.784492	0.215508	0.347012	0.0779744	0.000280357	0.311022	3.50447e-05	7.00894e-05	0	0.143648	0	0	0.0249869	3.50447e-05	0.094866	0	0	0	0	0	0	0	0	0	0	0	0	3.50447e-05	0	0	0	3.50447e-05	0	0
Sample 86	42	Controls	0.9796	0.0203997	0.983491	0.00042061	0.00248861	0.00669471	0.00672976	0	0	0	3.50508e-05	0	0	0	0	0	0	0	0	0.000140203	0	0	0	0	0	0	0	0	0	0	0	0	0	0
Sample 87	56	Controls	0.968213	0.0317868	0.753741	0.000420536	7.00894e-05	0.154056	0.00052567	0.0760119	0	0.0151043	3.50447e-05	0	0	0	0	0	0	0	0	0	0	0	0	0	0	0	0	0	0	0	0	0	0	0
Sample 88	49	Controls	0.930219	0.0697808	0.714751	0.0187502	0	0.0112501	0.0036449	0.23429	0	7.00943e-05	0	0	0.00532717	0	0.00977815	0	0	0	0.00210283	0	0	0	0	0	0	0	0	0	0	0	0	3.50471e-05	0	0
Sample 89	14	Controls	0	1	0	0.649003	0.347422	0	0	0	0	0	0	0	0	0	0	0	0.00353976	0	0	0	0	0	0	0	0	0	0	0	0	0	0	0	0	0
Sample 90	21	Controls	0.172411	0.827589	0.314235	0.346765	0.220438	0.000737722	0	0	0	0	0	0	0	0	0.0473196	0	0.0678353	0	0	0	0	0	0	0	0	0	0	0.00266985	0	0	0	0	0	0
Sample 91	26	Controls	0.816025	0.183975	0.403888	0.000912345	0.0884623	0.449961	0	0	0	0.0566706	0	0	0	0	0	0	0.000105271	0	0	0	0	0	0	0	0	0	0	0	0	0	0	0	0	0
Sample 92	14	Controls	0.00329468	0.996705	0.00161211	3.50459e-05	0.98437	0	0	0	0	0	0.0133174	0	0	0	0	0	3.50459e-05	0.000630826	0	0	0	0	0	0	0	0	0	0	0	0	0	0	0	0
Sample 93	36	Controls	0.851056	0.148944	0.792185	0.162502	7.00894e-05	0.00108639	0.000560715	0	0	0	0	0	0.00374978	0	0	0	3.50447e-05	0.00150692	0	0	0	0	0	0	0	0	0	0	0.0383038	0	0	0	0	0
Sample 94	13	Controls	0.0172889	0.982711	7.00894e-05	0	0.134712	0.858735	0	0	0	0	0	0	0	0.00252322	0	0	0	0.000105134	0	0	0	0	0	0	0.00371474	0	0	0	0	0	0	0	0	0
Sample 95	8	Controls	0.758159	0.241841	0.481859	0	0.446454	0.00185789	0.0169313	0	0	0.000560872	0	0	0	0.00497774	0	0.0453605	7.0109e-05	0	0.000350545	0	0	0	0	3.50545e-05	0	0	0	0	0	0	0	0	0	0
Sample 96	29	Controls	0.245585	0.754415	0.567838	0.0122003	0.000315524	0.2893	0.0559178	0.0109031	0	0.0124457	0	0	0.00168279	0	0.0483102	0	3.50582e-05	0	0.000175291	0	0.000841397	0	0	0	0	0	0	3.50582e-05	0	0	0	0	0	0
Sample 97	15	Controls	0	1	0	0.935413	0.0390748	0	0	0	0	0	0	0	0	0	0	0	0.0255125	0	0	0	0	0	0	0	0	0	0	0	0	0	0	0	0	0
Sample 98	29	Controls	0	1	0	0.622253	0.0139127	0.350412	0.00508148	0	0	0	0	0	0	0	0	0	0.00529175	3.50447e-05	0.00262835	0	0.000350447	0	0	0	0	0	0	0	0	0	0	0	0	0
Sample 99	41	Controls	0.918257	0.0817428	0.620652	0.0359748	0.00122721	0.0122721	0.00378682	0.217146	0	0	0	0	0.00592567	0.000105189	0.102384	0	7.01262e-05	0	0.000350631	0	0.000105189	0	0	0	0	0	0	0	0	0	0	0	0	0
Sample 100	15	Controls	0.228881	0.771119	0	0	0.445492	0.352888	0.000841544	7.01287e-05	0	0.0258074	0.000561029	0	0	0.174305	0	0	3.50643e-05	0	0	0	0	0	0	0	0	0	0	0	0	0	0	0	0	0
Sample 101	34	Controls	0.00616153	0.993838	0.000280426	0.000175266	0.145576	0.845731	0.00280426	0	0	7.01066e-05	0.00203309	0	0	0.00021032	0	0	0	0.00010516	0.00196298	0	0	0	0	0	0	0	0	0	0	0	0	3.50533e-05	0.000666012	0
Sample 102	50	Controls	0.999183	0.000817293	0.995514	0	0.000105145	0.00339969	0.000455629	0.000455629	0	0	0	3.50484e-05	0	0	0	0	0	0	3.50484e-05	0	0	0	0	0	0	0	0	0	0	0	0	0	0	0
Sample 103	15	Controls	1	0	0.999755	0	0.000245313	0	0	0	0	0	0	0	0	0	0	0	0	0	0	0	0	0	0	0	0	0	0	0	0	0	0	0	0	0
Sample 104	22	Controls	0.714692	0.285308	0.778816	0	0.0954105	0.104899	0	0	0	0	0.00846922	0.000702839	0	0	0	3.5142e-05	0	0.0114563	0	0	0	0	0	0	0	0	0	0	0	0	0	0	0	0
Sample 105	34	Controls	0.0721803	0.92782	0.151835	0.0124426	0.00245347	0.000315446	0.023308	0.00816656	0	0.725667	0	0	0	3.50496e-05	0.000420595	0.0179103	0.000210298	0.0567803	0	0	0.000455645	0	0	0	0	0	0	0	0	0	0	0	0	0
Sample 106	7	Controls	0.993414	0.00658643	0.986858	0	0.0130721	0	0	0	0	0	7.00918e-05	0	0	0	0	0	0	0	0	0	0	0	0	0	0	0	0	0	0	0	0	0	0	0
Sample 107	12	Controls	0.969164	0.0308357	0.953625	0	0.0179473	0.0104459	0.000280426	0.0176318	0	0	0	0	0	0	0	0	0	3.50533e-05	0	0	0	3.50533e-05	0	0	0	0	0	0	0	0	0	0	0	0
Sample 108	6	Controls	0.209476	0.790524	0	0	0.00837744	0.341127	0.448035	0	3.50521e-05	0.011462	0	0	0	0.190017	0	0	0.000736093	0	0.00017526	0	0	0	0	0	0	0	0	0	0	0	0	0	0	0
Sample 109	20	Controls	0.975779	0.0242209	0.739857	0.000596659	0	0.0535589	0.0134073	0.178436	0	0.00108802	0.0105995	0	0	0	0	0	0	0.00014039	0	0	0	0	0	0	0	0	0	0.000210585	0.00168468	0	0	0	0	0
Sample 110	50	Controls	0.965563	0.0344373	0.94081	0	0.0123007	0.012581	0	0	0	0.0178728	0.000105134	0	0	0	0	0	0	0.0161906	0	0	0	0	0	0	0	0	0	0	0	0	0	0	3.50447e-05	0
Sample 111	14	Controls	0.0078748	0.992125	3.50459e-05	0.694715	0.215042	0.0509568	0.0181538	0	0	0	0	0	0	0.00799047	0	0	0.000981285	0	0.0120207	0	3.50459e-05	0	0	0	0	0	0	0	0	0	0	0	0	0
Sample 112	35	Controls	0.979427	0.0205727	0.835746	0	0.000105134	0.154337	0.00676362	0	0	3.50447e-05	0	0	0	0	0	0	0	0	0.00287366	0	0	0	0	0	0	0	0	0	0	0	0	3.50447e-05	0	0
Sample 113	28	Controls	0.163368	0.836632	0	0.520028	0.253864	0.0827405	0.000455581	0.135658	0	0	0	0	0	3.50447e-05	0	0.00343438	0.00357456	0	0	0	0.000210268	0	0	0	0	0	0	0	0	0	0	0	0	0
Sample 114	0	Controls	0	1	3.50459e-05	7.00918e-05	0.000140184	3.50459e-05	0	0	0.999229	0	0	0	0	0.000105138	3.50459e-05	0	3.50459e-05	0	0	0	0	0	0	0	0	0	0	0	0	0	0	7.00918e-05	3.50459e-05	0
Sample 115	15	Controls	0	1	0	3.50447e-05	0.599965	0	0	0	0	0	0	0	0	0	0.399019	0	0	0	0	0	0	0	0	0	0	0	0	0.000806028	0	0	0	0	0	0
Sample 116	37	Controls	0.673721	0.326279	0.378531	0.427034	0.168501	0.00017523	0.00108642	0	0	0.0189949	0	0	0	0	0.00357468	0	0.00164716	0.000280367	0	0	0	0	0	0	0	0	0	0	0	0	0	0	0	0
Sample 117	1	Controls	0.0009486	0.999051	0.00052626	0	0	0	0	0	0	0.997649	0	0	0	0.000456092	0	0	0	3.5084e-05	0	0	0	0	0	0	0	0	0	0	0	0	0	0.00035084	0.000666596	0
Sample 118	6	Controls	0	1	0	7.00918e-05	0.99965	0	3.50459e-05	0	0	0	0	0	0	0	0	0.000105138	0.000140184	0	0	0	0	0	0	0	0	0	0	0	0	0	0	0	0	0
Sample 119	20	Controls	0	1	0	0	0.303417	0	0.12956	0	0	0	0	0	0	0.459401	0	0	0.000105134	0.000175223	0	0	0	0	0	0.107272	0	0	0	0	0	0	0	3.50447e-05	0	0
Sample 120	28	Controls	0.635627	0.364373	0.570372	0.000210275	0.00392514	0.423214	0.000210275	0	0	0	0	0	0.00199762	0	0	0	0	0	7.00918e-05	0	0	0	0	0	0	0	0	0	0	0	0	0	0	0
Sample 121	3	Controls	0.428669	0.571331	0.29161	0.458981	0.00354356	0.115828	0.0114539	0.00350777	0	0.0801059	0.000214761	0.00218341	0	0.00486792	0.00107381	0.00436681	0	0.00361515	0.00128857	0.00322142	0	0	0	0	0	0	0.000250555	0	0.000143174	0	0	0.000286348	0.000680077	0.00128857
Sample 122	14	Controls	0	1	0	0	0.358077	0.590229	0.000280377	0	0	0	0.0513441	0	0	0	0	0	0	3.50471e-05	0	0	0	0	0	0	0	0	0	0	0	0	0	0	0	0
Sample 123	28	Controls	0.94363	0.0563697	0.934665	0	7.01016e-05	0.00609884	0.0166491	0	0	3.50508e-05	0.000350508	0	0.00382054	0	0.00224325	0.0352962	0	0	0.00042061	0	0.000350508	0	0	0	0	0	0	0	0	0	0	0	0	0
Sample 124	10	Controls	0	1	0	0.859501	0.135768	0	0.00119156	0	0	0	0.000280367	0	0	0.000140184	0	0	0.00290881	0.000140184	0	0	0	0	0	3.50459e-05	0	0	0	0	0	0	0	0	0	0
Sample 125	24	Controls	0.938886	0.061114	0.804507	0.00269863	0.00343462	0.165773	0.0201872	3.50471e-05	0	0	3.50471e-05	0	0	0	0	0	0	0	0.00332948	0	0	0	0	0	0	0	0	0	0	0	0	0	0	0
Sample 126	14	Controls	0	1	7.00967e-05	0	0.998283	3.50484e-05	0	0	0	0	0.00147203	0	0	0	0	0	0	0	0	0	0	0	0	0	0	0	0	0	0	0	0	0	0	0
Sample 127	20	Controls	0	1	0	0	0.997196	0	0	0	0	0	0.00273406	0	0	0	0	0	0	0	0	0	0	0	0	0	0	0	0	0	0	0	0	0	7.01041e-05	0
Sample 128	34	Controls	0.259744	0.740256	0	0.688512	0.0281419	0.0639938	0.000350459	0.214341	0	0	0.000140184	0	0	0	0	0	0.00112147	0.000420551	0	0	0	0	0	0	0	0.0029789	0	0	0	0	0	0	0	0
Sample 129	21	Controls	0	1	3.50447e-05	0.665253	0.239846	0	0	0	0	0	7.00894e-05	3.50447e-05	0	0	0	3.50447e-05	0.0946907	0	0	0	0	0	0	0	0	0	0	0	0	0	0	0	0	0
Sample 130	62	Controls	0.375706	0.624294	0.511801	0.228546	0.00192881	0.123058	0.000806593	0.0717166	0	0.000140277	0	0	0	0	0	0	0.00112222	0.060249	0.000140277	0	0.000105208	0	0	0	0	0.000245485	0	3.50693e-05	0	0	0	0	0	0
Sample 131	21	Controls	0.997354	0.00264555	0.996951	0	0.00276872	0	0.000105141	0	0	0	0.000105141	0	0	0	0	0	0	3.50471e-05	0	0	0	0	0	0	0	0	0	0	0	0	0	0	0	0
Sample 132	35	Controls	0.928146	0.0718541	0.912525	0.0738417	0	0.0127567	0	0	0	0	0	0	0.000806056	0	0	0	0	0	0	0	0	0	0	0	0	0	0	0	0	0	0	0	0	0
Sample 133	21	Controls	0.999621	0.000378694	0.988329	0	0.00126174	0	0	0.0103393	0	0	0	0	0	0	3.50484e-05	0	0	0	0	0	0	0	0	0	0	0	0	3.50484e-05	0	0	0	0	0	0
Sample 134	42	Controls	0.997868	0.00213203	0.993446	3.50459e-05	0.00315413	0	0.00245321	0.000210275	0	0	0.00059578	0	0	0	0	0	0	7.00918e-05	0	0	0	0	0	0	0	0	0	0	0	0	0	0	0	0
Sample 135	8	Controls	0	1	0	0	0.986892	0	0.00024533	0	0	0	0.0127922	0	0	0	0	0	0	0	0	0	0	0	0	0	0	0	0	0	0	0	0	0	0	0
Sample 136	21	Controls	0.984818	0.0151823	0.686836	0.00767748	0.00192813	0.00960561	0.00532866	0.283611	0	0	0.00290973	0	0	0	0	0	0.000105171	0	0.00192813	0	0	0	0	0	0	0	0	7.01139e-05	0	0	0	0	0	0
Sample 137	35	Controls	0.96525	0.0347502	0.699201	0.0385991	0.00206843	0.031938	0.0038564	0.222024	0	0.00175291	3.50582e-05	0	0	0	0	0	0.000315524	0	7.01164e-05	0	0	0	0	0	0	0	0	7.01164e-05	0	0	0	0	0	7.01164e-05
Sample 138	42	Controls	0.458417	0.541583	0.312429	0.478884	0.000813526	0.105228	0.00626061	0.000459819	0	0.0945458	0	0	0	0	0	0	0.00127334	0	0.000106112	0	0	0	0	0	0	0	0	0	0	0	0	0	0	0
Sample 139	21	Controls	0.471472	0.528528	0.558443	0.000315623	0.0402946	0.360477	0.000140277	0.0376644	0	0	0.00140277	0	0.000105208	0.000105208	0	0	3.50693e-05	0	0	0	0	0	0	0	0	0	0	0.000981939	0	0	0	0	0	0
Sample 140	35	Controls	0.687853	0.312147	0.570923	0.356945	0.000420595	0.0597946	0.000350496	0.00746556	0	0	3.50496e-05	0	0	0	0	0	0.000420595	0	0.00150713	0	0	0	0	0	0	0	0	0	0	0	0	0	0	0.00213803
Sample 141	42	Controls	0.452547	0.547453	0.400799	0.405637	0.000490746	0.135201	0.0251332	0.00010516	0	0.0287086	0	0	0	0	0	3.50533e-05	0	0	0.000175266	0	3.50533e-05	0	0	0	0	0	0	0	0	0	0	7.01066e-05	0	0.00343522
Sample 142	22	Controls	0.967743	0.0322566	0.939088	0	0.0601058	0	0	0	0	0	0.000700943	0	0	0	0	0	0	0	3.50471e-05	0	0	0	0	0	0	0	0	0	0	0	0	0	0	0
Sample 143	49	Controls	0.481265	0.518735	0.463491	0.0729835	0.0658324	0.387808	3.50545e-05	0	0	0	0.00490763	0	0	0	0	0	0.00494269	0	0	0	0	0	0	0	0	0	0	0	0	0	0	0	0	0
Sample 144	7	Controls	0	1	0	0.626213	0.354792	0	0.0136674	0	0	0	0.000105134	0	0	0	0	0	0.00157701	0	0.00357456	0	0	0	0	0	0	0	0	0	0	0	0	0	0	0
Sample 145	14	Controls	0.829024	0.170976	0.927126	0.00438366	0.0115378	0.056707	3.50693e-05	0	0	0	0	0	0	0	0	0	0.000140277	0	7.01385e-05	0	0	0	0	0	0	0	0	0	0	0	0	0	0	0
Sample 146	28	Controls	0.982126	0.0178737	0.988434	0.00252339	0.000140189	0.00672905	0.00098132	0	0	0.000665896	0	0	0	0	0	0	0	0	0.00049066	0	0	0	0	0	0	0	0	0	0	0	0	0	0	0
Sample 147	8	Controls	0	1	3.50459e-05	0	0.888869	0.110395	0.000490643	3.50459e-05	0	0	0	0	0	0	0	0	0.00017523	0	0	0	0	0	0	0	0	0	0	0	0	0	0	0	0	0
Sample 148	20	Controls	0.957206	0.0427941	0.787312	0	0.000560813	0.210445	0.000385559	0	0	3.50508e-05	0	0	0	0.000350508	7.01016e-05	3.50508e-05	0	0	0	0	0	0	0	0	0	0	0	0	0	0	0	0	0	7.01016e-05
Sample 149	34	Controls	0.95724	0.0427603	0.871371	0.00136727	0.00077128	0.123685	0.00178797	7.01164e-05	0	0	0	0	0.000490815	0	0.000105175	3.50582e-05	3.50582e-05	0	0.000280466	0	0	0	0	0	0	0	0	0	0	0	0	0	0	0
Sample 150	14	Controls	0	1	0.000280466	0	0.950287	0	0.0362151	0	0	0	0.000140233	3.50582e-05	0	0.000420698	0	0	3.50582e-05	0	0.0122353	0	0	0	0	0	0	0	0	0	0	0	0	0	0	0.000245407
Sample 151	26	Controls	0.281591	0.718409	0.140969	0.192878	0.0248151	0.00203288	0.609372	0	0	0.0089727	0.000210298	0	0	0	3.50496e-05	0.0142652	0.000385546	0	0.00273387	0	0.00332971	0	0	0	0	0	0	0	0	0	0	0	0	0
Sample 152	21	Controls	0.56154	0.43846	0.360666	0.00260307	0.267412	0.223688	0	0.138068	0	0	3.51766e-05	0	0.000668355	0.00010553	0	0	0.00204024	0	0	0	0	0	0	0.000281413	0	0.0027086	0	0.00172365	0	0	0	0	0	0
Sample 153	21	Controls	0.93825	0.0617499	0.914301	0.0109008	0.0312653	0	0.000911321	0.0169646	3.50508e-05	0	0.000315457	0	0.00262881	0.000105152	0.0203645	0	0.00178759	0	0	0	0	0	0	0	0	0	0	0.000315457	0	0	0	7.01016e-05	0	0
Sample 154	49	Controls	0.936385	0.0636154	0.765385	0.0816219	0.00277339	0.0144989	0.00438827	0.128734	0	0	0	0	0	0	0.000386168	0	0.00108829	3.51062e-05	0.000315956	0	0.000105319	0	0	0	0	0	0	0.000667018	0	0	0	0	0	0
Sample 155	13	Controls	0.997866	0.00213407	0.990853	0	0.00827054	3.50447e-05	0	0	0	0	0	0	0	0	0	0	0	0	0	0	0	0	0	0.000770983	0	0	0	0	0	0	0	0	0	0
Sample 156	16	Controls	0.992768	0.00723238	0.853861	0.0223399	7.0141e-05	0.0164831	0.00073648	0.106334	0	0	0.000140282	0	0	0	0	0	0	0	3.50705e-05	0	0	0	0	0	0	0	0	0	0	0	0	0	0	0
Sample 157	28	Controls	0.975199	0.0248014	0.811472	0.0569405	0.0014726	0.0644087	0.00298026	0.0474037	0	3.50619e-05	0.000105186	0	0	0	0.0146208	0	0.000140248	0	0.000385681	0	3.50619e-05	0	0	0	0	0	0	0	0	0	0	0	0	0
Sample 158	42	Controls	0.731742	0.268258	0.476716	0.0413774	0.0022442	0.0154289	0.102637	0.000245459	0	0.353706	0	0	0	0	0	0	0.000525984	0	0.000420787	0	0.00234939	0	0	0	0	0.00434813	0	0	0	0	0	0	0	0
Sample 159	14	Controls	0.0862473	0.913753	0.069038	0.333065	0.0261784	0	0.54491	0	0	0	0.000315402	0	0	0	0	0	0.0105484	3.50447e-05	0.00203259	0	0.0138076	0	0	0	0	0	0	0	0	0	0	0	0	0
Sample 160	22	Controls	0.793605	0.206395	0.698202	0.0749052	0.0109215	0.0444234	0.0458281	0	0	0.0563281	3.51173e-05	0	0	0	0.0626141	0	0.00344149	3.51173e-05	0.000316056	0	0.00158028	0	0	0	0	0	0	0.00136957	0	0	0	0	0	0
Sample 161	15	Controls	0.0649006	0.935099	0.0127212	0	0.451901	0.337235	0	0	0	0.172805	0.000210268	0	0	0.025092	0	0	0	0	0	0	0	0	0	0	0	0	0	0	0	0	0	0	0	0
Sample 162	19	Controls	0.932636	0.0673638	0.956401	0.000280377	0.00175236	0.000946273	0.0181895	0	0	0	0	0	0.0221848	0	0	0	7.00943e-05	0.000175236	0	0	0	0	0	0	0	0	0	0	0	0	0	0	0	0
Sample 163	33	Controls	0.598584	0.401416	0.859832	7.01016e-05	0.00778128	0.00084122	3.50508e-05	0	0	0.0932702	7.01016e-05	0	0.0292674	0	3.50508e-05	7.01016e-05	3.50508e-05	0.00865755	0	0	0	0	0	0	0	0	0	0	0	0	0	3.50508e-05	0	0
Sample 164	47	Controls	0.19499	0.80501	0.470801	0.00178772	3.50533e-05	0.104143	0.00010516	0	0	0.3818	0	0	0.0106913	0	0	0.0282179	0	0.00231352	0.00010516	0	0	0	0	0	0	0	0	0	0	0	0	0	0	0
Sample 165	19	Controls	1	0	0.950727	3.50447e-05	0.000350447	3.50447e-05	0	0	3.50447e-05	0	0	0	0.0487472	0	7.00894e-05	0	0	0	0	0	0	0	0	0	0	0	0	0	0	0	0	0	0	0
Sample 166	24	Controls	0.0630473	0.936953	0.973716	0	0.0016822	0.0155253	0.00164716	0	0	0	0.000140184	3.50459e-05	0.000210275	0	0	3.50459e-05	0	0.00697414	0	0	0	0	0	3.50459e-05	0	0	0	0	0	0	0	0	0	0
Sample 167	33	Controls	0.174586	0.825414	0.924584	0.0537585	0.00147188	0.00697389	0	0	0	0	3.50447e-05	0	0.000105134	3.50447e-05	0	3.50447e-05	0	0.0130016	0	0	0	0	0	0	0	0	0	0	0	0	0	0	0	0
Sample 168	27	Controls	0.985985	0.0140152	0.803713	0.000421141	0.00445708	0.135572	0.00589598	0.0454833	0	0	0.00375518	0	0	0	0	0	0	7.01902e-05	0	0	0	0	0	0	0	0.000105285	0	0.000245666	0	0	0	0	0	0
Sample 169	21	Controls	0.0100399	0.98996	0.0165814	0.139136	0.168513	0.628094	0.000210334	0	0	0.000315502	0.0155297	0	0	7.01115e-05	0	0	0.000105167	0.030849	0	0	0	0	0	0	0	3.50557e-05	0	0	0	0	0	0.000105167	0	0
Sample 170	49	Controls	0.994659	0.00534125	0.260173	0.00119169	7.00992e-05	0.00140198	0.00199783	0.00087624	0	3.50496e-05	0	0.733413	0.000140198	0	0	0	0	0.000560794	0.000105149	0	0	0	0	0	0	0	0	0	0	0	0	0	0	3.50496e-05
Sample 171	13	Controls	0.989747	0.0102527	0.798213	0	0.00105134	0.199019	0.00171719	0	0	0	0	0	0	0	0	0	0	0	0	0	0	0	0	0	0	0	0	0	0	0	0	0	0	0
Sample 172	27	Controls	0.982668	0.0173316	0.837373	0.00192935	0.0196092	0.052338	0.000140316	0.000105237	0.000280633	0	3.50791e-05	0	0	0	0.0879784	0	0.000210475	0	0	0	0	0	0	0	0	0	0	0	0	0	0	0	0	0
Sample 173	34	Controls	0.990813	0.00918709	0.611726	0.000806056	0.0103385	0.0341698	0	0.342469	0	0	3.50459e-05	0	0	0	0.000420551	0	0	0	0	0	0	0	0	0	0	0	0	0	0	0	0	0	0	0
Sample 174	11	Controls	0.952565	0.0474352	0.000105134	0.0452777	0.00294375	0	0	3.50447e-05	0	3.50447e-05	0.00059576	0	0.950902	0	0	0	3.50447e-05	0	0	0	0	0	0	0	0	0	0	0	0	0	0	0	0	0
Sample 175	21	Controls	0.933257	0.0667428	0.193467	0.0306673	0.00021029	0.00988364	0.000455629	3.50484e-05	0	0.0181901	0.00329455	0	0.738224	0	0	0	0.000105145	0.000946306	0.00452124	0	0	0	0	0	0	0	0	0	0	0	0	0	0	0
Sample 176	33	Controls	0.810425	0.189575	0.74477	0.00157701	0	0.136955	0.00616786	0	0	0	7.00894e-05	0	0.0908709	0	0	0.000105134	0	0.00336429	0.0161206	0	0	0	0	0	0	0	0	0	0	0	0	0	0	0
Sample 177	33	Controls	0.827959	0.172041	0.682873	0.0186483	0.000280426	0.000140213	0.00171761	0	0.0015774	0.0824453	7.01066e-05	0	0.208427	0	0	0.00368059	3.50533e-05	0	0.00010516	0	0	0	0	0	0	0	0	0	0	0	0	0	0	0
Sample 178	7	Controls	0	1	3.50447e-05	0.436446	0.435255	0	0	0	0.026669	3.50447e-05	0	0	0	0	0	0	0.101559	0	0	0	0	0	0	0	0	0	0	0	0	0	0	0	0	0
Sample 179	14	Controls	0.7283	0.2717	0.515706	0.193781	0.173203	0	0.0172359	0	0	0	0.0192409	0	0	0	0	0	0.0692954	0	0	0	0.00133666	0	0	0	0.0101657	0	0	0	0	0	0	0	3.51753e-05	0
Sample 180	18	Controls	0.780859	0.219141	0.490232	0.093157	0.176318	0	0.0460524	0.166041	0	0	0	0	0	0	0	3.50742e-05	0.0221669	0	0	0	0.00119252	0	0	0	0.0043492	0	0	0.000455964	0	0	0	0	0	0
Sample 181	0	Controls	0	1	0.00024533	0	0	3.50471e-05	0	0	0.998949	0	0	3.50471e-05	0	7.00943e-05	0	0	0	0	0	0	0	0	0	0	0	0	0	0	0	0	0	7.00943e-05	0.000280377	0
Sample 182	15	Controls	1	0	0.999755	3.50447e-05	0.000210268	0	0	0	0	0	0	0	0	0	0	0	0	0	0	0	0	0	0	0	0	0	0	0	0	0	0	0	0	0
Sample 183	29	Controls	0.976032	0.0239676	0.969967	0	0.000420536	0	0	0	0	0	0.000420536	0	0.00410023	0	0	0	0	0.0220081	0	0	0	0	0	0	0	0.00304889	0	0	0	0	0	0	0	0
Sample 184	39	Controls	0.942715	0.0572855	0.983388	0.000105138	0	0.00154202	3.50459e-05	0.0059578	0	0	0	0	0.00781524	0	0	0	0	0.000911194	0	0	0	0	0	0	0	0.000210275	0	0	0	0	0	0	0	0
Sample 185	52	Controls	0.757969	0.242031	0.87373	0.00178734	7.00918e-05	0.0317165	3.50459e-05	0.0310156	0	0	0.00417046	0	0.00178734	0	0	0	0	0.0372888	0	0	0	0	0	0	0	0.018329	0	0	0	0	0	0	0	0
Sample 186	1	Controls	0.00146836	0.998532	0.00175273	0	7.0109e-05	7.0109e-05	0	0	0.992989	3.50545e-05	0.000175273	0	0	0.000736145	0	0	0	0.000806254	0	0	0	0	0	0	0	0	0	0	0	0	0	3.50545e-05	0.00136713	0
Sample 187	7	Controls	1	0	0	0	0	0	0	0.000105138	0	0	0	0.99986	0	0	0	0	0	0	0	0	0	0	0	0	0	0	0	0	0	0	0	0	0	0
Sample 188	21	Controls	0.919355	0.0806453	0	0	0.0672201	0.15347	0	0	0	0	0	0.77924	0	0	0	0	3.51753e-05	0	0	0	0	0	0	0	0	0	0	0	0	0	0	0	0	0
Sample 189	46	Controls	0.57875	0.42125	0.000741316	0.13326	0.00508331	0.10795	0.208451	0.0105902	0	0.000247105	0.00247105	0.51232	3.53008e-05	0	0.00999012	0	0.00247105	0	0	0	0.00596583	0	0	0	0	0	0	0.000388308	0	0	0	0	0	0
Sample 190	49	Controls	0.181092	0.818908	0.327199	0.243243	0.000105164	0.410558	0.00136713	0.000105164	0.00070109	0	0	0	0	0	0	0	7.0109e-05	0.00609948	0.000280436	0	0.000175273	0	0	0	0	0.0100957	0	0	0	0	0	0	0	0
Sample 191	14	Controls	0	1	0.712273	3.50459e-05	0.0670428	0.127707	0.00413542	0	0	0.0888063	0	0	0	0	0	0	0	0	0	0	0	0	0	0	0	0	0	0	0	0	0	0	0	0
Sample 192	49	Controls	0.92495	0.0750504	0.371302	0.0288098	3.50484e-05	0.261005	0	0.294231	0	0.000105145	0	0	0	0	0	0.0387284	0	0.00515211	0.000455629	0	0.000140193	0	0	0	0	0	0	0	0	0	0	0	0	0
Sample 193	18	Controls	0.104418	0.895582	0.0121605	0	0.0508148	0.935448	7.00894e-05	0	0	0	0.000280357	0	0	0	0	0	0	0.00122656	0	0	0	0	0	0	0	0	0	0	0	0	0	0	0	0
Sample 194	42	Controls	0.21807	0.78193	0.280239	0.534725	0.000388583	0.179737	0.00134238	0	0	0.00049456	0	0	0	0	0	3.53257e-05	0.000353257	0.00243747	3.53257e-05	0	0.000105977	0	0	0	0	0.000105977	0	0	0	0	0	0	0	0
Sample 195	21	Controls	0.941798	0.0582023	0.555633	0.0150692	0.000350447	0.24731	0.0131418	0.0702295	0	0	0.000350447	0	0	0	0.000175223	0.0923077	0	0	0.00410023	0	0.0010163	0	0	0	0	0	0	0.000245313	0	0	0	0	0	0
Sample 196	14	Controls	0.0095494	0.990451	0.314982	0.612231	0.0561065	0	0.000981251	0	0	0	0	0	0	0	0	0	0.0155598	0	0	0	0.000105134	0	0	0	3.50447e-05	0	0	0	0	0	0	0	0	0
Sample 197	7	Controls	0	1	0	0	0.907097	0	0.0710706	0	0	0	0	0	0	0	0	0	0.00620291	0	0.0155949	0	3.50447e-05	0	0	0	0	0	0	0	0	0	0	0	0	0
Sample 198	14	Controls	0.00194309	0.998057	0.00140179	0.000140179	0.870545	3.50447e-05	0.113194	0	0	0	7.00894e-05	0	0	0	0	0	0.000560715	3.50447e-05	0.0136674	0	0.000280357	0	0	0	0	0	0	0	0	0	0	0	3.50447e-05	0
Sample 199	35	Controls	0.095251	0.904749	0.793342	0.145541	0.000210268	0.0481864	0.00508148	0	0	0	0	0	0.000806028	0	0	0	3.50447e-05	0.00599264	0.000315402	0	0.000490626	0	0	0	0	0	0	0	0	0	0	0	0	0
Sample 200	7	Controls	0.958275	0.0417246	0.932044	0	0.0677812	0	0	0	0	0	7.00943e-05	7.00943e-05	0	0	0	0	0	0	0	0	0	0	0	0	0	0	0	0	0	0	0	0	0	0
Sample 201	18	Controls	0.901091	0.0989091	0.534304	0.00136794	0.0163451	0.429569	0.00459488	0	0	0	7.01508e-05	0	0.013469	0	0	0	0.000210452	0	7.01508e-05	0	0	0	0	0	0	0	0	0	0	0	0	0	0	0
Sample 202	7	Controls	0	1	0	0	0.935017	0	0.00171839	0	0	0	0.00294582	0	0	0.000175346	7.01385e-05	0	7.01385e-05	0.000105208	0	0	0	0	0	0	0	0	0.0594775	0	0	0	0	3.50693e-05	0.000175346	0
Sample 203	14	Controls	0	1	0	3.50447e-05	0.671176	0	0.0202558	0	0.00178728	3.50447e-05	0.00820046	0	0	0	0	3.50447e-05	0.000105134	0.297529	0	0	0.000105134	0	0	0	0	0	0.000280357	0	0	0	0	0	0	0
Sample 204	28	Controls	0.909434	0.0905657	0.737161	0.0490062	0.00105164	0.0911768	0.00175273	0.119501	0	0	3.50545e-05	0	0	3.50545e-05	0	0	3.50545e-05	0.000175273	0	0	7.0109e-05	0	0	0	0	0	0	0	0	0	0	0	0	0
Sample 205	23	Controls	0.0168772	0.983123	0.244612	0.294165	0.00353951	0.369932	0.0613282	0	0	0	7.00894e-05	0	0	0	0.012581	0	0.00129665	0	3.50447e-05	0	0.0121605	0	0	0	0	0	0	0.000280357	0	0	0	0	0	0
Sample 206	35	Controls	0.947512	0.052488	0.866269	0.0759418	3.50447e-05	0.0206413	0.00459085	0	0	0	0	0	0	0	0.00816541	0.0233047	0	0	0.00059576	0	0.000385492	0	0	0	0	0	0	7.00894e-05	0	0	0	0	0	0
Sample 207	21	Controls	0.708508	0.291492	0.0628341	0.0175581	0.0280364	0.0514	3.53995e-05	0.419519	0	0.303586	0.000283196	0	0	0	0	0	0.00244256	0.108075	0	0	0	0	0	0	0	0	0	0.00442494	0	0	0	0	0	0
Sample 208	28	Controls	0.00181087	0.998189	0	0.987559	0.00206764	0.000245313	0	0.00182232	0	0.000175223	0.00599264	0	0	0	0	0	0.00206764	3.50447e-05	0	0	3.50447e-05	0	0	0	0	0	0	0	0	0	0	0	0	0
Sample 209	21	Controls	0.775912	0.224088	0.639378	0.13356	0.0827083	0.137065	0.00462606	0	0	0	0	0	0	0	0	0	0.000876148	0	0.0017523	0	3.50459e-05	0	0	0	0	0	0	0	0	0	0	0	0	0
Sample 210	35	Controls	0.529143	0.470857	0.250895	0.200919	0.00744016	0.434302	0.0148101	3.50951e-05	0	0	0.000456236	0	0	3.50951e-05	0.0829297	0	0.00336913	0	0.000245666	0	0.00105285	0	0	0	0	0	0	0.00350951	0	0	0	0	0	0
Sample 211	28	UTI	0.999246	0.000753555	0.859097	0.0016482	0.000280544	0	0	0.136941	0	0	0	0	0	0	0	0	3.5068e-05	3.5068e-05	0	0	0	0	0	0	0	0	0	0	0	0	0	0	0	0
Sample 212	49	UTI	0.936141	0.0638589	0.472981	0.00182347	7.01336e-05	0	0.0745871	0.446997	0	0	0.000385735	0	0	0	0	0	0	0.00255988	0	0	7.01336e-05	0	0	0	0	0	0	0	0	0	0	0	0	0
Sample 213	56	UTI	0.938494	0.0615064	0.84097	0.0304869	3.50828e-05	0	0.0130859	0.0696043	0	0	0.000175414	0	0	3.50828e-05	3.50828e-05	0	0	0.044906	0	0	0.000385911	0	0	0	0	0	0	0	0	0	0	0	0	0
Sample 214	8	UTI	0.957443	0.0425573	0.589402	0.0188567	7.02297e-05	3.51148e-05	0.000456493	0	0	3.51148e-05	0	0.338858	0	0	0	0	0	0	0	0	0	0	0	0	0	0	0	0	0	0.0222277	0.0272491	0	0	0
Sample 215	18	UTI	0.867925	0.132075	0.547813	0.0756099	0.00283932	0.0123738	0.000140213	0	3.50533e-05	0.00318985	0	0.340122	0.00413629	0	0	0	0.000806225	0	3.50533e-05	0	0	0	0	0	0	0	0	0	0	0.00627454	0.000806225	0	0	0
Sample 216	29	UTI	0.866876	0.133124	0.41494	0.0226197	0.000981939	0.0715413	0.00708399	0.000105208	0	0.000596177	7.01385e-05	0.347116	0.00462914	0	0.0213922	0.096195	7.01385e-05	0	0.000701385	0	0.00568122	0	0	0	0	0	0	0.000526039	0	0.00540067	0.000245485	0	0	0
Sample 217	14	UTI	1	0	0.999685	3.50447e-05	0.000280357	0	0	0	0	0	0	0	0	0	0	0	0	0	0	0	0	0	0	0	0	0	0	0	0	0	0	0	0	0
Sample 218	35	UTI	0.99401	0.00599049	0.986928	0.0120554	7.00894e-05	0	0.000946206	0	0	0	0	0	0	0	0	0	0	0	0	0	0	0	0	0	0	0	0	0	0	0	0	0	0	0
Sample 219	14	UTI	0.999169	0.00083145	0.99632	3.50447e-05	0.0019625	0.000315402	0.0013317	0	0	0	3.50447e-05	0	0	0	0	0	0	0	0	0	0	0	0	0	0	0	0	0	0	0	0	0	0	0
Sample 220	19	UTI	0	1	0	0.992606	0	0.00508148	0.00203259	0	0	7.00894e-05	3.50447e-05	0	0	0	0	7.00894e-05	0	0	0	0	0.000105134	0	0	0	0	0	0	0	0	0	0	0	0	0
Sample 221	14	UTI	0.950075	0.0499248	0.970843	3.50447e-05	0.0290871	0	0	0	0	0	0	0	0	0	0	0	0	0	0	0	0	0	0	0	0	0	0	0	0	0	0	0	0	0
Sample 222	41	UTI	0.284062	0.715938	0.340777	0.265127	0.00234873	0.389645	3.50557e-05	3.50557e-05	0	0	3.50557e-05	0	0	0	0	0	0.00115684	0	0.000771226	0	0	0	0	0	0	7.01115e-05	0	0	0	0	0	0	0	0
Sample 223	55	UTI	0.050427	0.949573	0.689108	0.288813	0.000210275	0	3.50459e-05	0	0	0	0	0	0	0	0.0134226	0.00515175	0.000140184	0	0	0	0.00280367	0	0	0	0	0	0	0.000315413	0	0	0	0	0	0
Sample 224	27	UTI	0.0466609	0.953339	0.0397555	0.0742809	0.00275638	0.0564704	0.0174217	0.000706764	0	0.562867	3.53382e-05	3.53382e-05	0	0	0.0956958	0.118348	0.000494735	0.000141353	0.000106015	0	0.0264683	0	0	0	0	0	0	0.00441727	0	0	0	0	0	0
Sample 225	7	UTI	0	1	0.000350447	0	0.999334	0	0	7.00894e-05	0	0	0	0	0	0	0	3.50447e-05	3.50447e-05	0	0	0	0	0	0	0	0	0	0	0	0	0	0	0	0	0
Sample 226	14	UTI	0.890906	0.109094	0.836313	0.127164	0.026919	3.50508e-05	0	0	0	0	0	0	0	0.000105152	0	0	0.00946372	0	0	0	0	0	0	0	0	0	0	0	0	0	0	0	0	0
Sample 227	21	UTI	0.157956	0.842044	0.251805	0.675405	0.0525338	3.50459e-05	0.000350459	0	0	0	0.00115652	0	0	0.000140184	0	0	0.0172776	0	0.0012967	0	0	0	0	0	0	0	0	0	0	0	0	0	0	0
Sample 228	14	UTI	0.999075	0.000925142	0.995654	0	0.00399523	0	0	0	0	0.000350459	0	0	0	0	0	0	0	0	0	0	0	0	0	0	0	0	0	0	0	0	0	0	0	0
Sample 229	28	UTI	1	0	0.999054	7.00894e-05	0.000140179	0.000210268	3.50447e-05	3.50447e-05	0	0.000140179	0.000315402	0	0	0	0	0	0	0	0	0	0	0	0	0	0	0	0	0	0	0	0	0	0	0
Sample 230	36	UTI	0.977395	0.0226046	0.909569	0	0.0847505	0.00269995	0	0	0	0.00241944	0.000561029	0	0	0	0	0	0	0	0	0	0	0	0	0	0	0	0	0	0	0	0	0	0	0
Sample 231	42	UTI	0.974064	0.0259359	0.749711	0	0.0792711	0.170668	0	0	0	0.000350447	0	0	0	0	0	0	0	0	0	0	0	0	0	0	0	0	0	0	0	0	0	0	0	0
Sample 232	14	UTI	0.982669	0.0173309	0.88081	0	0.0433639	0.0573862	0	0	7.01115e-05	0	0	0	0	0.00024539	0	0.00252401	0	0.00722148	0	0	0	0.00476758	0	0	0	0	0	0	0	0	0	0	0	0
Sample 233	24	UTI	0	1	3.51087e-05	0.000105326	0.539655	0	0.390233	0	0	7.02173e-05	0.00709195	3.51087e-05	0	0	0.000245761	0.000245761	0.000140435	7.02173e-05	0.0609486	0	0.000105326	0	0	0	0	0	0	0	0	0	0	0	0	0.000210652
Sample 234	49	UTI	0.857353	0.142647	0.371706	0.0599831	0.00365451	0.153454	0.0855647	0.233186	0	0.000421674	3.51395e-05	0	0	0	0.0618104	0.0235083	0.000421674	0.000386535	0.00112446	0	0.00474383	0	0	0	0	0	0	0	0	0	0	0	0	0
Sample 235	15	UTI	0.970243	0.0297575	0.954577	0	0.0229917	0	0.0124071	3.50484e-05	0	3.50484e-05	0	0	3.50484e-05	0	0	0	3.50484e-05	0.00431095	0	0	0	0.00360998	0	0	0	0	0	0	0	0	0	0	0	0
Sample 236	22	UTI	0.0160162	0.983984	0.0085509	0	0.888523	0.0261784	3.50447e-05	0	0	0.000105134	0.0742597	0	0	0	3.50447e-05	0	0	0.00231295	0	0	0	0	0	0	0	0	0	0	0	0	0	0	0	0
Sample 237	1	UTI	0	1	0	3.50447e-05	0.998949	0	0	0	0	0.000981251	0	0	0	0	0	0	3.50447e-05	0	0	0	0	0	0	0	0	0	0	0	0	0	0	0	0	0
Sample 238	7	UTI	0.999685	0.000315228	0.998493	0	0.00136674	0	0	0	0	0	0	0	0.000140179	0	0	0	0	0	0	0	0	0	0	0	0	0	0	0	0	0	0	0	0	0
Sample 239	14	UTI	0	1	7.00894e-05	0	0.0960224	0	0.883476	0	0	0	0.000105134	0	0	0	0	0	0.0124409	0	0.00774487	0	0.000140179	0	0	0	0	0	0	0	0	0	0	0	0	0
Sample 240	21	UTI	0.981287	0.0187127	0.94208	0.0281186	0.00732768	3.50607e-05	0	0.0128322	0	7.01213e-05	0	0	0.00743286	0	0	0	0.00182315	0.000105182	0	0	0	0	0	0	0	0.000175303	0	0	0	0	0	0	0	0
Sample 241	28	UTI	0.988672	0.0113281	0.420412	3.50607e-05	0.000175303	0.000350607	0.00185821	0.566755	0	0	0	0	0.00245425	0	0	0	0	3.50607e-05	0	0	0	0	0	0	0	0	0	0	0.00788865	0	0	0	0	0
Sample 242	35	UTI	0.993394	0.00660587	0.803913	0.023529	3.50656e-05	0	0.00063118	0.170313	0	0	0	0	0.000490918	0	3.50656e-05	0	0	0.000981836	0	0	0	0	0	0	0	0	0	0	0	0	0	0	0	0
Sample 243	7	UTI	0.982576	0.0174239	0.550471	0	0.0496975	0	0	0	0	0	0	0	0	0.399796	0	0	0	3.51716e-05	0	0	0	0	0	0	0	0	0	0	0	0	0	0	0	0
Sample 244	14	UTI	0	1	0.995339	0	0.0046259	0	0	0	0	0	0	0	0	0	0	0	0	3.50447e-05	0	0	0	0	0	0	0	0	0	0	0	0	0	0	0	0
Sample 245	28	UTI	0	1	0.715122	0	0.00655336	0.248782	0	0	0	0.0295076	0	0	0	0	0	0	0	0	0	0	0	0	0	0	0	0	0	0	0	0	0	0	0	0
Sample 246	14	UTI	0.989598	0.0104018	0.983142	0	0.000595801	7.00943e-05	0.0151754	0	0	0	0	0	0	0	0	0	0	0	0.00098132	0	0	0	0	0	0	0	0	0	0	0	0	0	0	0
Sample 247	21	UTI	0.944443	0.0555566	0.811489	0.0206222	0.000105215	0.157051	0.00150808	0	0	0.00911865	0	0	0	0	0	0	3.50717e-05	0	3.50717e-05	0	3.50717e-05	0	0	0	0	0	0	0	0	0	0	0	0	0
Sample 248	28	UTI	0.626105	0.373895	0.589101	0.000455581	3.50447e-05	0.000245313	0.120308	0	0	0	0	0	0	0	0	0	0	0	0.288873	0	0	0	0	0	0	0	0	0	0	0	0	0	0	0
Sample 249	15	UTI	0.118452	0.881548	0.845132	0.145651	0.00108642	0.000876148	0	0.00627322	0	0	0.000210275	0	0	0	0	0	0.000735964	0	0	0	0	0	0	0	0	0	0	0	0	0	0	0	0	0
Sample 250	50	UTI	0.826951	0.173049	0.335693	0.103312	3.50447e-05	0.0194498	0.0135973	0.1604	0	0.000210268	0	0.366042	0	0	0	0	0	0	0.0010163	0	0.000140179	0	0	0	0	0	0	0	0	0	0	0	0	0
Sample 251	1	UTI	0.0627451	0.937255	0.43823	3.50668e-05	0.00087667	0.00129747	0	0	0.00827577	0	0	0	0	0.00291054	0	0.000315601	0	0	0	0.545955	0	0	0	0	0	0	0	0	0	0	0	0	0.000701336	0
Sample 252	6	UTI	0.953773	0.0462267	0.85926	0	0.140635	0	0.000105582	0	0	0	0	0	0	0	0	0	0	0	0	0	0	0	0	0	0	0	0	0	0	0	0	0	0	0
Sample 253	13	UTI	0.837876	0.162124	0.01013	0.000350521	0.125416	0.000701041	0.0146868	0	0	0	0	0	0.848575	3.50521e-05	0	0	7.01041e-05	0	0	0	0	0	0	0	0	0	0	0	0	0	0	0	3.50521e-05	0
Sample 254	18	UTI	0	1	0.000560892	7.01115e-05	0.818972	0	0.16974	3.50557e-05	0	0	0.000946505	0	0	0.000105167	0	0	0.00049078	0.00238379	0	0	0	0	0	0	0	0.00652037	0	0	0.000105167	0	0	0	7.01115e-05	0
Sample 255	42	UTI	0.857358	0.142642	0.604766	0.388751	0.000140179	0	0.00483617	0	0	0	0.000140179	0	0	0	0	0	0	0	0.00126161	0	0	0	0	0	0	3.50447e-05	0	0	0	0	0	0	0	0
Sample 256	21	UTI	0.82813	0.17187	0.542852	0.00396422	0.114857	0.117839	3.50816e-05	0.108402	0	0.10307	7.01631e-05	0	0.000491142	0	0	0	0.00126294	0.00698123	0	0	0	0	0	0	0	0	0	0.000175408	0	0	0	0	0	0
Sample 257	35	UTI	0.942862	0.0571375	0.00448572	0.0092518	0.000210268	0.460207	0.000420536	0.518171	0	0.00700894	0	0	0	0	0	0	3.50447e-05	0	0.000175223	0	0	0	0	0	0	0	0	0	0	0	0	0	3.50447e-05	0
Sample 258	42	UTI	0	1	0	0.00178747	0.00473153	0	0.989275	0	0	0	0.0010164	0	0	0	0	0	0.00136689	0	0.000876209	0	0.000946306	0	0	0	0	0	0	0	0	0	0	0	0	0
Sample 259	21	UTI	0.940037	0.0599633	0.538952	0.00234799	0.00140179	0.00290871	0.0323112	0.420431	0	0	0.000560715	0	0	0.000770983	0	0	0	3.50447e-05	0	0	0	0	0	0	0	0	0	0	0.000245313	0	0	0	0	0
Sample 260	31	UTI	0.845421	0.154579	0.581858	0.0130384	0.000455645	0.132558	0.0784059	0.193684	0	0	0	0	0	0	0	0	0	0	0	0	0	0	0	0	0	0	0	0	0	0	0	0	0	0
Sample 261	38	UTI	0.814549	0.185451	0.470784	0.0453574	0.00946405	0.00311963	0.017491	0.356339	0	0	3.50521e-05	0	0	0	0.0937993	7.01041e-05	0.00157734	0	0.000490729	0	0.000841249	0	0	0	0	0	0	0.000630937	0	0	0	0	0	0
Sample 262	43	UTI	0.000498842	0.999501	0.00531073	0.944958	3.51704e-05	0.0222629	0.00682306	0	0	0.0173038	0	0	0	0	0	0	3.51704e-05	0	0.000773749	0	0.00246193	0	3.51704e-05	0	0	0	0	0	0	0	0	0	0	0
Sample 263	26	UTI	0.259291	0.740709	0.214298	0	0.0571579	3.50447e-05	0.705975	0	0	0	0.00224286	0	0	3.50447e-05	0	0	3.50447e-05	0.000105134	0.0201156	0	0	0	0	0	0	0	0	0	0	0	0	0	0	0
Sample 264	14	UTI	0.99979	0.000209575	0.865113	0	0.00052567	0	0	0.134186	0	0	0	0	0	0.000140179	0	0	0	0	0	0	0	0	0	0	0	0	0	0	0	0	0	0	0	0
Sample 265	16	UTI	0.682017	0.317983	0.373415	0.435873	0.103277	0.000140514	0.0201988	0.00843081	0	0	7.02568e-05	0	3.51284e-05	0.00129975	0	0.00449643	0.0468261	0.00021077	0	0	0.00551516	0	0	0	0	0	0	0.000175642	0	0	0	0	0	0
Sample 266	23	UTI	0.0112012	0.988799	0.00599264	0.722937	0.0200105	0	0.171158	3.50447e-05	0	0	0.000420536	0	0	0	0	0.0343438	0.010969	0.00420536	0.000105134	0	0.0296478	0	0	0	0	0	0	0	0	0	0	0	0	0
Sample 267	30	UTI	0.0121263	0.987874	0.00168226	0.777381	0.0276171	0	0.0946623	0	0	0	3.50471e-05	0	0	0.00830617	0	0.0428276	0.0220797	0	0.000700943	0	0.0241475	0	0.000525707	0	0	0	0	0	0	0	0	0	0	0
Sample 268	37	UTI	0	1	0.000316111	3.51235e-05	0.0377577	0.000210741	0.453198	0	0	0	0.507358	3.51235e-05	0	0	0	3.51235e-05	0.000140494	0	0	0	0.00091321	0	0	0	0	0	0	0	0	0	0	0	0	0
Sample 269	2	UTI	0.000299324	0.999701	0.000526076	0	0.00154316	0	0	0	0.995335	3.50717e-05	3.50717e-05	0	0	0.000982008	0	0	0	0	0	0	0	0	0	0	0	0	0	0	0	0	0	0.000385789	0.000736506	0
Sample 270	15	UTI	0.908714	0.0912858	0.810507	0	0.185989	0	0	0	0	0	0.0034345	0	0	0	0	0	3.50459e-05	0	0	0	0	0	0	0	0	0	0	0	0	0	0	0	0	0
Sample 271	50	UTI	0.007642	0.992358	0.00371474	0.971088	0	0.000105134	0.0197652	0	0	0	3.50447e-05	0	0	0	3.50447e-05	0	0	0	0.00487121	0	0	0	0	0	0	0	0	0	0	0	0	0	0	3.50447e-05
Sample 272	20	UTI	0.968502	0.0314983	0.940025	0.00242003	0.0562219	0.00059624	0	0	0	0	0	0	0	0	0	0	0.000736532	0	0	0	0	0	0	0	0	0	0	0	0	0	0	0	0	0
Sample 273	32	UTI	0.91362	0.0863804	0.693929	0.00610248	0.000350717	0.299267	7.01434e-05	0	0	0.000245502	0	0	0	0	0	0	0	0	3.50717e-05	0	0	0	0	0	0	0	0	0	0	0	0	0	0	0
Sample 274	35	UTI	0.00216515	0.997835	0.000946372	3.50508e-05	0.309394	0.000280407	0.683211	0	0	0	3.50508e-05	0	0	0.000175254	0	0.000350508	0	0.00469681	0	0	0	0	0	0	0	0	0	0	0	0	0	0.000140203	0.000175254	0
Sample 275	21	UTI	0	1	0.000315502	0.328683	0.306948	0.282164	0	0	0	0.00466241	0	0	0	0	0	0	0.0772278	0	0	0	0	0	0	0	0	0	0	0	0	0	0	0	0	0
Sample 276	8	UTI	0.583628	0.416372	0.240582	0.710706	0.032977	0.00546697	0.00248817	0	0	0	7.00894e-05	0	0	3.50447e-05	0	0	0.00749956	0	0	0	0.000140179	0	0	0	0	0	0	0	0	0	0	3.50447e-05	0	0
Sample 277	15	UTI	0.456018	0.543982	0.286125	0.34586	0.246372	0	0.000560892	0.0748089	7.01115e-05	0	0.00024539	0	0	0	0	0	0.0457477	0	0	0	3.50557e-05	0	0	0	0	0	0	0.000175279	0	0	0	0	0	0
Sample 278	34	UTI	0.872211	0.127789	0.327703	0.020431	0.00364465	0.124969	0.00483617	0.421237	0	0	0	0	0	0	0.0947258	0	0	0	0.00245313	0	0	0	0	0	0	0	0	0	0	0	0	0	0	0
Sample 279	0	UTI	0	1	0.000525689	0	7.00918e-05	0	0	0	0.998984	0	0	0	0	0.000105138	0	0	0	0	0	0	0	0	0	0	0	0	0	0	0	0	0	0	0.00017523	0
Sample 280	36	UTI	0.895123	0.104877	0.801381	0.0275226	0.000245425	0.00480331	0.0013323	0	0	0.0594979	0	0	3.50607e-05	0	0.10413	0	7.01213e-05	3.50607e-05	0.000490849	0	0	0	0	0	0	0	0	0.000420728	0	0	0	0	3.50607e-05	0
Sample 281	7	UTI	0	1	3.50447e-05	0.628772	0.361346	0	0	0	0	0	0	0	0	0	0	0	0.00963729	0	0	0	0	0	0	0	0	0	0	0	0	0	0	0.000175223	3.50447e-05	0
Sample 282	28	UTI	0.838023	0.161977	0.777945	0.0774332	0.135429	0	0.000210512	0	0	0	0	0	0	0	0	0	0.00898183	0	0	0	0	0	0	0	0	0	0	0	0	0	0	0	0	0
Sample 283	38	UTI	0.99514	0.00486015	0.685323	0.00234808	0	0.312259	0	0	0	0	0	0	0	0	0	0	0	0	0	0	0	0	0	0	0	0	0	0	0	0	0	3.50459e-05	0	0
Sample 284	15	UTI	0	1	0	0.384861	0.0712458	0.500859	0	0	0	0	0.0269844	0	0	0.000700894	0	0	0.0138777	0.00143683	0	0	0	0	0	0	0	0	0	0	0	0	0	0	3.50447e-05	0
Sample 285	13	UTI	0	1	0.000140184	0.733546	0.205509	0	7.00918e-05	3.50459e-05	0	0	0.00126165	0	0	0	0	0	0.0594028	0	0	0	0	0	0	0	0	0	0	0	0	0	0	0	0	0
Sample 286	15	UTI	0.931133	0.068867	0.708732	0.0632734	0.0581554	0.000245382	0	0	0	0.0345988	7.0109e-05	0	0	0.0113226	0	0.0840958	0.0222246	0	0	0	0.0172819	0	0	0	0	0	0	0	0	0	0	0	0	0
Sample 287	20	UTI	0.000640828	0.999359	0.000455597	0.000105138	0.975748	0	0.00494147	0	0	0	0.0112848	0	0	0.000806056	0	7.00918e-05	7.00918e-05	0.0055723	0	0	0	0	0	0	0	0	0	0	3.50459e-05	0	0	3.50459e-05	0.000630826	0
Sample 288	21	UTI	0.00427147	0.995729	7.00967e-05	0	0.78645	0.210571	7.00967e-05	0	0	3.50484e-05	0	0	0	0	0	0	7.00967e-05	0	0	0	0	0	0	0	0	0	0	0	0	0	0	0.00269872	0	0
Sample 289	22	UTI	0	1	0.187139	0.812756	0.000105134	0	0	0	0	0	0	0	0	0	0	0	0	0	0	0	0	0	0	0	0	0	0	0	0	0	0	0	0	0
Sample 290	14	UTI	0	1	0.000140189	3.50471e-05	0.8957	3.50471e-05	3.50471e-05	0	0	3.50471e-05	0.103109	0	0	0.000315424	0	0	7.00943e-05	7.00943e-05	0	0	0	0	0	3.50471e-05	0	0	0	0	0	0	0	3.50471e-05	0.000350471	0
Sample 291	29	UTI	0	1	0.00052567	0.238444	0.484528	0	0.00238304	3.50447e-05	0	0	0.204871	0	0	0	0	0	0.069038	0.000140179	0	0	0	0	0	0	0	0	0	0	0	0	0	0	3.50447e-05	0
Sample 292	38	UTI	0.967358	0.0326425	0.873153	0.00431594	0.0708446	0.0100705	0.00968455	0.00891259	0	0	0	0	0	0	0	0	0.00242114	0.0204569	0	0	0	0	0	0	0	0	0	0.000105267	0	0	0	0	0	0
Sample 293	43	UTI	0.999144	0.000856068	0.921882	0.00217384	3.50619e-05	0	0.000946671	0.0744714	0	0	0.000385681	0	0	0	0	7.01238e-05	0	0	3.50619e-05	0	0	0	0	0	0	0	0	0	0	0	0	0	0	0
Sample 294	57	UTI	0	1	0.000140272	0.94354	0.0339809	0	0	0	0	0.00126245	0	0	0	0	0	0	0.0191471	0.00192874	0	0	0	0	0	0	0	0	0	0	0	0	0	0	0	0
Sample 295	15	UTI	1	0	0.999755	0	0.000175223	0	0	0	0	0	7.00894e-05	0	0	0	0	0	0	0	0	0	0	0	0	0	0	0	0	0	0	0	0	0	0	0
Sample 296	22	UTI	0.988841	0.0111593	0.949252	0	0.0494866	0	0	0	0	0	0.00101637	0	0	0	0	0	0	0.00024533	0	0	0	0	0	0	0	0	0	0	0	0	0	0	0	0
Sample 297	50	UTI	0.944968	0.055032	0.677427	0.0461619	0.00473186	0.0207851	0.102839	0.132072	0	0.0100946	3.50508e-05	0	0	0	0	0.000105152	0.000210305	0.00140203	0	0	0.000981423	0	0	0	0	0.00290922	0	0.000210305	0	0	0	0	0	0
Sample 298	21	UTI	0.465912	0.534088	0.974345	0.00939263	0.00539726	0	0	0.010374	0	0	0.000280377	0	0	3.50471e-05	0	0	0.000175236	0	0	0	0	0	0	0	0	0	0	0	0	0	0	0	0	0
Sample 299	28	UTI	0	1	0.0214831	0	0.97354	0	0.0016822	0	0	0	0.00308404	0	0	3.50459e-05	0	3.50459e-05	3.50459e-05	0.000105138	0	0	0	0	0	0	0	0	0	0	0	0	0	0	0	0
Sample 300	8	UTI	0	1	7.00918e-05	0	0.0151398	0.982898	0.00185743	0	0	0	0	0	0	0	0	0	3.50459e-05	0	0	0	0	0	0	0	0	0	0	0	0	0	0	0	0	0
Sample 301	36	UTI	0.969052	0.0309477	0.735802	0	0.0001404	0.251702	0.00716041	0	0	0	0	0	0	0	0.0041769	0	0	0	0.000982801	0	0	0	0	0	0	0	0	0	0	0	0	0	0	0
Sample 302	70	UTI	0.920898	0.0791025	0.316825	0.0169652	0.000140499	0.110713	0.000105374	0.137197	0	0.0214612	0	0.394837	0.00108887	0	0	0	0	0.00052687	0.000140499	0	0	0	0	0	0	0	0	0	0	0	0	0	0	0
Sample 303	78	UTI	0.00288424	0.997116	0.164589	0.445043	0	0	0.00249965	7.04126e-05	0	0.385368	0	0	0	0	0	3.52063e-05	0	0	0.00207717	0	0.000316857	0	0	0	0	0	0	0	0	0	0	0	0	0
Sample 304	14	UTI	0.537671	0.462329	0.18576	0.378286	0.294012	0.0738274	0.0018229	0	0	0	0	0	0	0	0	0	0.0655542	3.50557e-05	0.000666059	0	3.50557e-05	0	0	0	0	0	0	0	0	0	0	0	0	0
Sample 305	21	UTI	0	1	0	0.777961	0.0104097	0	0.188216	0	0	0	0	0	0	0	3.50496e-05	0	0.00518734	0	0.00648418	0	0.0116014	0	0	0	0	0	0	0	0	0	0	0	0	0
Sample 306	7	UTI	0	1	3.50594e-05	3.50594e-05	0.000175297	7.01189e-05	0.276409	0	0	0.000105178	0.721909	0.000105178	0	0	0.000385654	0.000175297	0	0	0	0	0	0	0	3.50594e-05	0	0	0	0	0	0	0	0.000105178	3.50594e-05	0.000105178
Sample 307	16	UTI	0.995631	0.00436915	0.992252	0.000210342	0.00683611	0	0	0	0	0	0.000595968	0	0	0	0	3.5057e-05	3.5057e-05	0	0	0	0	0	0	0	0	0	0	0	0	0	0	0	0	0
Sample 308	20	UTI	0.182984	0.817016	0.121494	0.0862796	0.32846	0	0	0	0	0	0.460884	0.0006326	0	0.000210867	0	0	0	0	0	0	0	0	0	0	0	0	0	0	0	0	0	0	0.000843467	0
Sample 309	27	UTI	0.00271678	0.997283	0.000528523	0	0.00680032	0	3.52348e-05	0	0	0	0.98129	0.00197315	0	0.000669462	0	0.000211409	0	0	0	0	0	0	0	0	0	0	0	0	0	0	0	3.52348e-05	0.000422818	0.00602516
Sample 310	19	UTI	0.836014	0.163986	0.570363	0	0.398712	0.0280749	0	0	0	0	0.00235716	0	0	0	0	0	0	0.00045736	0	0	0	0	0	3.51815e-05	0	0	0	0	0	0	0	0	0	0
Sample 311	22	UTI	0.00398785	0.996012	0.00119638	0.000105563	0.0995461	0	0	0	0	0	0.891657	0	0	0.000668567	0.000598191	0.000105563	0	0.00175939	7.03755e-05	0	0	7.03755e-05	0	0	0	0.000105563	0	0	0	0	0	0.000668567	0.00197051	0.000492628
Sample 312	37	UTI	0.996522	0.00347813	0.995304	0.00367969	0	0	0.000245313	0	0	0	0.000735938	0	0	0	0	3.50447e-05	0	0	0	0	0	0	0	0	0	0	0	0	0	0	0	0	0	0
Sample 313	45	UTI	0	1	3.50545e-05	0.867774	0.0193851	0.0166859	0.000981526	0	0	0.0925439	0.00171767	0	0	0.000105164	0	0	0.000630981	7.0109e-05	0	0	0	0	0	0	0	0	0	0	0	0	0	0	0	0
Sample 314	7	UTI	0	1	0.000105149	0.95745	0.0337177	0	0.000490694	0	0	0	0.00792121	3.50496e-05	0	0	0	3.50496e-05	0.000210298	0	3.50496e-05	0	0	0	0	0	0	0	0	0	0	0	0	0	0	0
Sample 315	14	UTI	0.485351	0.514649	0.00942702	0.341931	0.0561065	3.50447e-05	0.045523	0	0	0	0.00122656	0	0.47058	0	0	0	0.0246014	0.0467496	0	0	0.00381987	0	0	0	0	0	0	0	0	0	0	0	0	0
Sample 316	21	UTI	0.0104766	0.989523	0.00283882	0	0.0011916	0	0.974556	0	0	0	0.0114955	0	0.00984825	0	0	0	7.00943e-05	0	0	0	0	0	0	0	0	0	0	0	0	0	0	0	0	0
Sample 317	28	UTI	0.998239	0.00176116	0.997196	0	0.000560754	0	0.00220797	0	0	0	0	0	0	0	0	0	0	3.50471e-05	0	0	0	0	0	0	0	0	0	0	0	0	0	0	0	0
Sample 318	35	UTI	0.864405	0.135595	0.47542	0.00182463	0	0.522053	0.000561423	0	0	0	0.000105267	0	0	0	0	0	0	0	0	0	3.5089e-05	0	0	0	0	0	0	0	0	0	0	0	0	0
Sample 319	0	UTI	0.000168879	0.999831	0.0013677	0.000210416	3.50693e-05	0.000140277	0.000140277	0	0.996598	0	0	0.000841662	0	0.000140277	0	0.000105208	0	7.01385e-05	3.50693e-05	0	0	0	0	0	3.50693e-05	0	0	0	0	0	0	0	0.000140277	0
Sample 320	29	UTI	0.428712	0.571288	0.583319	0.0593003	0.000631601	0.0785642	0.000736868	0.170567	0	0.0991965	0	0	0	0	0	0	0.000175445	0.0072985	0.000210534	0	0	0	0	0	0	0	0	0	0	0	0	0	0	0
Sample 321	7	UTI	0	1	0.000631225	7.01361e-05	0.00122738	3.5068e-05	0	0	0	0	0.997545	0.000140272	0	3.5068e-05	0	0.000105204	0	0	0	0	0	0	0	0	0	0	0	0	0	3.5068e-05	0	0	3.5068e-05	0
Sample 322	13	UTI	0.0239475	0.976053	0	0	0.952251	0	0	0	0	0	0.00802833	0	0	0.0396508	0	0	0	0	0	0	0	0	0	0	0	0	0	0	7.01164e-05	0	0	0	0	0
Sample 323	22	UTI	0.0534277	0.946572	0.0338008	0.342391	0.161431	3.50631e-05	0.0453366	0	0	7.01262e-05	0.35554	0	0	0.00101683	7.01262e-05	0.000140252	3.50631e-05	0.0486325	0	0	0	0	0	0.000140252	0	0.00217391	0	0	0.00645161	0	0	0.000350631	0.000911641	0
Sample 324	30	UTI	0.974785	0.0252151	0.798913	0.0167893	3.50508e-05	0	7.01016e-05	0.134315	0	0	0.0493866	0	0	0	0	7.01016e-05	0	0	0	0	0	0	0	0	0	0	0	0	0	0	0	0	0	0
Sample 325	21	UTI	0	1	3.50459e-05	0.800273	0.0871592	0	0	0	0	0	0.111831	0	0	0	0	3.50459e-05	0.000630826	0	0	0	0	0	0	0	0	0	0	0	0	0	0	0	0	0
Sample 326	50	UTI	0	1	7.00918e-05	0.999054	0	7.00918e-05	0.000630826	0	0	0	3.50459e-05	0	0	0	0	3.50459e-05	0	0	0	0	0	0	0	0	0	0.000105138	0	0	0	0	0	0	0	0
Sample 327	61	UTI	0.705125	0.294875	0.405875	0.369058	0.000528989	0.161976	0.000881648	0	0	0.0611511	0	0	0	0	0	0.000105798	0.000387925	0	0	0	3.52659e-05	0	0	0	0	0	0	0	0	0	0	0	0	0
Sample 328	47	UTI	0.0016757	0.998324	0.000280357	0.966532	0.00497634	0.0167163	0.00399509	3.50447e-05	0	0	0	0	0	0	0.000105134	0	0.00332924	0	0	0	0.000665849	0	0	0	0.0016471	0.00171719	0	0	0	0	0	0	0	0
Sample 329	14	UTI	0	1	3.50447e-05	0.986648	0.00059576	0	0	0	0	0	0.0126511	0	0	0	0	0	0	0	0	0	0	0	0	0	0	0	0	0	0	0	0	0	0	7.00894e-05
Sample 330	7	UTI	0.999456	0.000544225	0.999264	0	0	0	0.000735938	0	0	0	0	0	0	0	0	0	0	0	0	0	0	0	0	0	0	0	0	0	0	0	0	0	0	0
Sample 331	28	UTI	0.99801	0.00199042	0.996531	0.000105134	0.000981251	0	0	0	0	0	0.00238304	0	0	0	0	0	0	0	0	0	0	0	0	0	0	0	0	0	0	0	0	0	0	0
Sample 332	14	UTI	1	0	0.999509	3.50459e-05	0	0.000315413	0	0.000140184	0	0	0	0	0	0	0	0	0	0	0	0	0	0	0	0	0	0	0	0	0	0	0	0	0	0
Sample 333	21	UTI	1	0	1	0	0	0	0	0	0	0	0	0	0	0	0	0	0	0	0	0	0	0	0	0	0	0	0	0	0	0	0	0	0	0
Sample 334	35	UTI	0.998788	0.00121169	0.993166	0.000841161	0.000175242	0.00164727	0.00364503	0.000315435	0	0.000175242	0	0	0	0	0	3.50484e-05	0	0	0	0	0	0	0	0	0	0	0	0	0	0	0	0	0	0
Sample 335	42	UTI	0.999672	0.000328434	0.998914	0	3.50459e-05	0	0.00094624	0	0	0	0	0	0	0	3.50459e-05	7.00918e-05	0	0	0	0	0	0	0	0	0	0	0	0	0	0	0	0	0	0
Sample 336	27	UTI	0.992408	0.00759151	0.990958	0	0.00021029	0.000245339	3.50484e-05	0	0	3.50484e-05	0.00353989	0	0.00487172	0	0	0	0	0	0	0	0	0	0	0	0	0	0	0	0	0	0	0	0	0

## Sheet: Table S4
Table S4 Microbial relative abundance of fecal samples of UTI infants and controls undergoing 16S rRNA sequencing (genus level)
Sample	DOL	Group	Klebsiella	Enterococcus	Staphylococcus	Clostridium_sensu_stricto_1	Escherichia-Shigella	Veillonella	Streptococcus	Ureaplasma	Corynebacterium	Bifidobacterium	Raoultella	unclassified_f__Enterobacteriaceae	Bacteroides	Serratia	Acinetobacter	Clostridioides	Lactobacillus	unclassified_c__Bacilli	Cutibacterium	Gardnerella	Rothia	Megamonas	unclassified_f__Streptococcaceae	unclassified_o__Lactobacillales	Aeromonas	Weissella	Paeniclostridium	Bacillus	Haemophilus	Lactococcus	Neisseria	unclassified_p__Firmicutes	Actinomyces	norank_f__Moraxellaceae	Negativicoccus	Parabacteroides	Peptoniphilus	Bilophila	Finegoldia	Pseudomonas	Clostridium_sensu_stricto_13	Paraclostridium	unclassified_f__Pasteurellaceae
Sample 1	14	Control	0.974978	0	0	0	0	3.50447e-05	0	0	3.50447e-05	0	0.0248467	7.00894e-05	0	0	0	0	0	0	0	0	0	0	0	0	0	0	0	0	0	0	0	0	3.50447e-05	0	0	0	0	0	0	0	0	0	0
Sample 2	35	Control	0.817873	0.00175223	0.000105134	0	0	0	0.000105134	0	0.000105134	0.126021	0.0526371	0.000350447	0	0	0	0	0.000946206	3.50447e-05	3.50447e-05	0	0	0	0	0	0	0	0	0	0	0	0	0	0	0	0	3.50447e-05	0	0	0	0	0	0	0
Sample 3	56	Control	0.910531	0.0111442	0.000140179	0.00714912	3.50447e-05	0	0.00424041	0	0.000665849	0.02355	0.040021	0.000175223	0	0	0	0	0.00203259	3.50447e-05	0.000105134	0	0	0	0.000140179	3.50447e-05	0	0	0	0	0	0	0	0	0	0	0	0	0	0	0	0	0	0	0
Sample 4	70	Control	0.779508	0.0161652	7.01311e-05	0.142121	0.000140262	0	0.00985343	0	0.0152886	0.0241251	0.0103093	0.00140262	0	0	0	0	0.000245459	0	3.50656e-05	0	0	0	0.000420787	0.00031559	0	0	0	0	0	0	0	0	0	0	0	0	0	0	0	0	0	0	0
Sample 5	7	Control	7.00943e-05	0	0.999509	0	0	0	0	0	0	0	0	0	0	0	0	0	0	3.50471e-05	0	0	0	0	0	0	0	0	0	0	0	0	0	0	0	0	0	0	0	0	0	0	0	0	0
Sample 6	14	Control	0	0	0.751498	0.209427	0	0	0.0364815	0	0.00241808	0	0	0	0	0	0	0	0	0	0	0	0	0	0	0.000105134	0	0	0	3.50447e-05	0	0	0	0	0	0	0	0	0	0	0	0	0	0	0
Sample 7	27	Control	0.585546	0.021505	7.01631e-05	0.339063	0.000420979	0	0.00340291	0	0	0.0486932	0	0.000877039	0	0	0	0	0	0	0	0	0.000175408	0	0.000140326	0.000105245	0	0	0	0	0	0	0	0	0	0	0	0	0	0	0	0	0	0	0
Sample 8	35	Control	0.76523	0.00575176	0.0269351	0.114439	0.000420861	0	0.000701434	0	3.50717e-05	0.0819626	0	0.000245502	0	0	0	0	0	0.00101708	0.0032266	0	0	0	3.50717e-05	0	0	0	0	0	0	0	0	0	0	0	0	0	0	0	0	0	0	0	0
Sample 9	7	Control	3.50459e-05	0	0.185112	0.535221	0	0	0.0289479	0	0	0.250438	0.000105138	0	0	0	0	0	0	0	0	0	0	0	0	0	0	0	0	0	0	0	0	0	0	0	0	0	0	0	0	0	0	0	0
Sample 10	21	Control	0.0253373	0.0521815	0.00059576	0.8546	0	0.0459436	0.00935693	0	0	0	7.00894e-05	7.00894e-05	0	0	0	0.000946206	0.00785001	0.000140179	0	0	0.000560715	0	0.000911162	0.00140179	0	0	0	0	0	0	0	3.50447e-05	0	0	0	0	0	0	0	0	0	0	0
Sample 11	7	Control	0.89721	0.0856873	0	0	0	0	0.00119156	0	0	0	0	0.000315413	0	0	0	0	0	0	0	0	0	0	3.50459e-05	0	0	0	0	0	0	0	0	0	0	0	0	0	0	0	0	0.0155604	0	0	0
Sample 12	21	Control	0.36275	0.0625044	3.50754e-05	0.30228	0.17692	0.00603297	0.0298141	0	3.50754e-05	0	7.01508e-05	0.00119256	0	0.0108032	0	0.0253946	0.0133637	0	0	0	0.000105226	0	0.00259558	0.00529639	0	0	0.000175377	0	0	0	0	0.00045598	0	0	0	0	0	0	0	3.50754e-05	0	0	0
Sample 13	28	Control	0.201444	0.0274409	3.50459e-05	0.00746478	0.418588	0.000140184	0.154097	0	0	0	0	0.000350459	0	0.00101633	3.50459e-05	0.0490292	0.136644	0	0	0	0.00280367	0	0.000105138	0.000560735	0	0	0.000140184	0	0	0	0	7.00918e-05	0	0	0	0	0	0	0	0	0	0	0
Sample 14	14	Control	0.182883	0	0.0937905	0.111847	0	0	0.00918621	0	0	0	0.602048	0	0	0	0	0	0	0	0	0	0	0	0	0	0	0	0	0	0	0	0	0	0.000245433	0	0	0	0	0	0	0	0	0	0
Sample 15	28	Control	0.0689051	0.218527	0.0084817	0.352026	0.000140193	0	0.0181901	0	0	0	0.209379	0.000140193	0	0	0	0	0.000490677	0.00262863	0.110648	3.50484e-05	0	0	0.00276882	0.00382027	0	0.000140193	0	0	0	0	0	0	0	0	0	0	0	0	0	0	0	0	0
Sample 16	14	Control	0.232958	0.492167	0.0185049	0	0.000175236	0.215855	3.50471e-05	0	0.00360986	0.000420566	7.00943e-05	0.000841131	0	0	0	0	0.0138436	0.0125118	0.00897207	0	0	0	0	0	0	0	0	0	0	0	0	0	0	0	0	0	0	0	0	0	0	0	0
Sample 17	27	Control	0.991414	0.00017523	0.00203266	0.00252331	0	0	0.00203266	0	0.00017523	0	0.00136679	0.000140184	0	0	0	7.00918e-05	0	3.50459e-05	0	0	0	0	0	0	0	0	0	3.50459e-05	0	0	0	0	0	0	0	0	0	0	0	0	0	0	0
Sample 18	41	Control	0.321273	0.0151802	0.000280466	0	0.000140233	0.0675571	3.50582e-05	0	0	0.000140233	0.00098163	0.58137	0	0	0	0	0	0	0.0125859	0	0.000140233	0	0	0	0	0	0	0	0	0	0	0	0	0	0.000315524	0	0	0	0	0	0	0	0
Sample 19	8	Control	0.00010597	3.53232e-05	0.319322	0.00229601	0.000812434	0	0.00010597	0	7.06464e-05	7.06464e-05	0	0	0	0	0.673649	0	0.000529848	0	0	0	0	0	0	0	0	0.00010597	0	0	0	0	0	0	0	0	0	0	0	0	0	0	0	0	0
Sample 20	19	Control	0.0446469	0.221062	0.00897144	0.143403	0	0.317119	0.219204	0	0	0	0	0.000841072	0	0	0	0	0.00147188	0.00192746	0	0	0.00339933	0	0.0194848	0.0178027	0	0	0	0	0	0	0	0.000630804	0	0	0	0	0	0	0	0	0	0	0
Sample 21	21	Control	0.8399	0	3.50557e-05	3.50557e-05	0.000210334	0.0563346	0.0896726	0	0	0	3.50557e-05	0.0127252	0	0	0	0	0	0	0	0	0.00105167	0	0	0	0	0	0	0	0	0	0	0	0	0	0	0	0	0	0	0	0	0	0
Sample 22	31	Control	0.581819	0.0936733	0.0194291	0.159781	0.000350705	0.00140282	0.00115733	0	7.0141e-05	0.130182	0	0.00161324	0	0	0	0	3.50705e-05	0.00287578	0.00743494	0	0	0	3.50705e-05	3.50705e-05	0	0	0	0	0	0	0	7.0141e-05	0	0	0	0	0	0	0	0	0	0	0
Sample 23	7	Control	0.879271	0	0	0	0	0	0	0	0	0	0.120659	0	0	0	0	0	0	0	0	0	0	0	0	0	0	0	0	0	0	0	0	0	0	0	0	0	0	0	0	0	0	0	0
Sample 24	21	Control	0.468553	0	0.000210349	0.479281	0	0.000175291	3.50582e-05	0	0	0.000105175	0.0511149	0.000525873	0	0	0	0	0	0	0	0	0	0	0	0	0	0	0	0	0	0	0	0	0	0	0	0	0	0	0	0	0	0	0
Sample 25	34	Control	0.64149	0.000455629	3.50484e-05	0.273868	0	0	0.00287397	0	0	0	0.0805762	0.000525726	0	0	0	0	0	0	3.50484e-05	0	0.000140193	0	0	0	0	0	0	0	0	0	0	0	0	0	0	0	0	0	0	0	0	0	0
Sample 26	0	Control	0.894235	0	0	0	7.00894e-05	0	0	0	3.50447e-05	0	0.10566	0	0	0	0	0	0	0	0	0	0	0	0	0	0	0	0	0	0	0	0	0	0	0	0	0	0	0	0	0	0	0	0
Sample 27	7	Control	0.887612	0	0	0	0	0	0	0	0	0	0.112318	0	0	0	0	0	3.50447e-05	0	0	3.50447e-05	0	0	0	0	0	0	0	0	0	0	0	0	0	0	0	0	0	0	0	0	0	0	0
Sample 28	21	Control	0.875451	0.00932189	0	3.50447e-05	0.000140179	0	3.50447e-05	0	3.50447e-05	0	0.114982	0	0	0	0	0	0	0	0	0	0	0	0	0	0	0	0	0	0	0	0	0	0	0	0	0	0	0	0	0	0	0	0
Sample 29	41	Control	0.504346	0.0562837	7.00918e-05	0.023691	0	0.237892	0.124623	0	0	0	0.0338543	0.00161211	0	0	0	0	0	0	0	0	0.0173127	0	0.00017523	0.000140184	0	0	0	0	0	0	0	0	0	0	0	0	0	0	0	0	0	0	0
Sample 30	0	Control	0.72122	0.190012	0.000175223	0.000105134	0.00112143	0.000105134	3.50447e-05	0	0	0	0.0864903	0.000665849	0	0	0	0	0	7.00894e-05	0	0	0	0	0	0	0	0	0	0	0	0	0	0	0	0	0	0	0	0	0	0	0	0	0
Sample 31	13	Control	0.830179	0.043605	0.0517853	7.02173e-05	0.000280869	0.000280869	0.000912825	0	0	0	0	0.000702173	0	0	7.02173e-05	0	0	0.00863673	0.000140435	0	0	0	0.000105326	3.51087e-05	0	0	0	0	0.0495734	0	0	0	0	0	0	0	0	0	0	0	0	0	0.0136222
Sample 32	24	Control	0.744688	0.00781853	0.178704	0	0	0.0243321	0.0207208	0	0.000736274	7.01213e-05	0	0.000140243	0	0	0.0224038	0	0	0.000210364	0	0	0	0	0	0	0	0	0	0	0	0	0	7.01213e-05	0	0	0	0	0	0	0	0	0	0	0
Sample 33	35	Control	0.402596	0.00389474	3.50877e-05	0.00147368	0	0.195614	0.00298246	0	7.01754e-05	0.391895	0.000245614	0.000982456	0	0	0	0	0	0	7.01754e-05	0	0	0	7.01754e-05	3.50877e-05	0	0	0	0	0	0	0	3.50877e-05	0	0	0	0	0	0	0	0	0	0	0
Sample 34	14	Control	0.99057	0	0.00511796	0	0	0	0	0	0.000280436	0	0	0.00382094	0	0	0	0	0	0	0	0	0	0	0	0	0	0	0	0	0	0	0	0	0	0	0	0	0	0	0	3.50545e-05	0	0	0
Sample 35	35	Control	0.447423	0.00238588	0.0121048	0.339988	3.50865e-05	0.000315778	0	0	0.00561384	0	0.191432	0.000561384	0	3.50865e-05	0	0	0	0.000105259	0	0	0	0	0	0	0	0	0	0	0	0	0	0	0	0	0	0	0	0	0	0	0	0	0
Sample 36	28	Control	0.171819	0.0497021	0.00676481	0.688994	0	0.0124781	0.0157028	0	0.000981423	0.00697511	0	0.00171749	0	0	0	0.039327	0	0.00105152	3.50508e-05	0	0.00248861	0	0.000981423	0.000876271	0	0	0	0	0	0	0	7.01016e-05	0	0	0	0	0	0	0	0	0	0	0
Sample 37	42	Control	0.0365567	0.110722	0.00147208	0.27223	0.181977	0.00252357	0.0923206	0	0	0.144685	0	0.000280397	0	0	0	0.106761	0.0400617	0	0	0	0.00771091	0	0.000700992	0.00185763	0	0	0	0	0	0	0	3.50496e-05	0	0	0	0	0	0	0	0	0	0	0
Sample 38	14	Control	0.000525781	0	7.01041e-05	0.456097	0.535736	0	3.50521e-05	3.50521e-05	0	0	3.50521e-05	0.00736093	0	0	0	0	0.000105156	0	0	0	0	0	0	0	0	0	0	0	0	0	0	0	0	0	0	0	0	0	0	0	0	0	0
Sample 39	43	Control	0.0682862	0.000630981	0.00108669	0.420093	0.423003	0.0582255	0.000210327	0	0.000175273	0.0207873	0.00326007	0.00410138	0	0	3.50545e-05	0	7.0109e-05	0	0	0	0	0	0	0	0	0	0	0	0	0	0	3.50545e-05	0	0	0	0	0	0	0	0	0	0	0
Sample 40	64	Control	0.0132123	0.00676386	3.50459e-05	0.220228	0.634366	0	0.114845	0	7.00918e-05	7.00918e-05	0.00185743	0.00017523	0	0	0	0	0	0	0	0	0.00820074	0	0	0	0	0	0	0	0	0	0	0	0	0	0	0	0	0	0	7.00918e-05	0	0	0
Sample 41	14	Control	0.562038	0.138905	0.0887003	3.50594e-05	0.0191074	0	3.50594e-05	0	0	0	0.168566	0.000490832	0	0	0	0	0	0.0221225	0	0	0	0	0	0	0	0	0	0	0	0	0	0	0	0	0	0	0	0	0	0	0	0	0
Sample 42	28	Control	0.478619	0.0445855	0.00210475	0.160241	0.0586523	0.00368331	0.0290455	0	0	0	0.103589	0.00203459	0	0	0	0.0647911	0.0366226	0.000245554	0	0	0.000245554	0	0.00203459	0.00894517	0	0	0	0	0	0	0	0.00129793	0	0	0	0	0	0	0	0	0	0	0
Sample 43	7	Control	0.131005	0.280454	0.0134652	0.387545	0.000701311	0	0.000701311	0	0	0	0	0.180588	0	0	0	0	0	0.00550529	0	0	0	0	3.50656e-05	0	0	0	0	0	0	0	0	0	0	0	0	0	0	0	0	0	0	0	0
Sample 44	14	Control	0.353333	0.0690115	0.000666269	0.406179	0.000280534	0	0.00284041	7.01336e-05	0	3.50668e-05	0.164463	0.00263001	3.50668e-05	0	0	0	0	3.50668e-05	0	0	0.000140267	0	0.000210401	7.01336e-05	0	0	0	0	0	0	0	0	0	0	0	0	0	0	0	0	0	0	0
Sample 45	21	Control	0.000420654	0.979423	0.00736145	0.000490763	3.50545e-05	0	0.00276931	0	0.000771199	0	7.0109e-05	0	0	0	0	0	0	0.00630981	0	0	0.000771199	0	0.000666036	0.000911417	0	0	0	0	0	0	0	0	0	0	0	0	0	0	0	0	0	0	0
Sample 46	21	Control	0.000315402	0.00283862	0.00283862	3.50447e-05	0.993727	0	0	0	0	0	0	3.50447e-05	0	0	0	0	0	0.000210268	0	0	0	0	0	0	0	0	0	0	0	0	0	0	0	0	0	0	0	0	0	0	0	0	0
Sample 47	42	Control	0.00017523	3.50459e-05	0.000315413	0.283101	0.673442	0.00115652	0.0321371	0	0	0.00806056	0	0.000490643	0	0	0	0	0	0	0	0	0.00108642	0	0	0	0	0	0	0	0	0	0	0	0	0	0	0	0	0	0	0	0	0	0
Sample 48	14	Control	0.000210475	0	0.0834532	0.641492	0	0	0.273021	3.50791e-05	0.000841898	0	0	0	0	0	3.50791e-05	0.000105237	3.50791e-05	0	0.000561266	0	0	0	0	0	0	0	0	0	0	0	0	0	0	0	0	0	0	0	3.50791e-05	3.50791e-05	0	0	0
Sample 49	21	Control	0.000981251	0.0389697	0.0267741	0.609182	0	0.0906255	0.00210268	0	0	0	0	0	0	0	0	0.222709	0	0.000105134	0	0	0.00848081	0	0	0	0	0	0	0	0	0	0	7.00894e-05	0	0	0	0	0	0	0	0	0	0	0
Sample 50	14	Control	0	0	0.666515	0.333485	0	0	0	0	0	0	0	0	0	0	0	0	0	0	0	0	0	0	0	0	0	0	0	0	0	0	0	0	0	0	0	0	0	0	0	0	0	0	0
Sample 51	21	Control	0	0.000105138	0.401276	0.598339	0	0	0	0	3.50459e-05	0	0	0	0	0	0	0	3.50459e-05	0.00017523	3.50459e-05	0	0	0	0	0	0	0	0	0	0	0	0	0	0	0	0	0	0	0	0	0	0	0	0
Sample 52	35	Control	0.601794	0.0993937	0.00767532	0.0162619	0.000105141	3.50471e-05	0.00700943	0	0	0	0	0.000700943	0	0	0	0.0915431	0.173694	3.50471e-05	7.00943e-05	0	0.00129674	0	0	0.000280377	0	0	0.000105141	0	0	0	0	0	0	0	0	0	0	0	0	0	0	0	0
Sample 53	7	Control	3.5068e-05	0	0.992951	0	0	0	0.00627718	0	0	0	0	0	0	0	3.5068e-05	0	7.01361e-05	0	3.5068e-05	0	0	3.5068e-05	0	0	0	0	0	3.5068e-05	0	0	0	0	0	0	0	0	0	0	0	0.000105204	0	0	0
Sample 54	14	Control	0	0.248405	0.176036	0.522044	0	0	0.000490643	0	0.000105138	0	0	0	0	0	0	0	0	0.0528843	0	0	0	0	3.50459e-05	0	0	0	0	0	0	0	0	0	0	0	0	0	0	0	0	0	0	0	0
Sample 55	7	Control	0.549901	7.05816e-05	0.447875	7.05816e-05	3.52908e-05	0	0	0	7.05816e-05	0	3.52908e-05	0.00169396	0	7.05816e-05	0	0	0	3.52908e-05	0	0	0	0	0	0	0	0.000141163	0	0	0	0	0	0	0	0	0	0	0	0	0	0	0	0	0
Sample 56	32	Control	0.102324	3.50545e-05	0.000841308	0.850107	0	0.000280436	0.00248887	0	0	0	0	7.0109e-05	0	0	0	0.041189	0.00259403	0	0	0	0	0	0	0	0	0	3.50545e-05	0	0	0	0	0	0	0	0	0	0	0	0	0	0	0	0
Sample 57	28	Control	0.359399	0.329712	0.0244296	0.000665942	0.267078	0	0	0	7.00992e-05	0	0.00147208	0.00087624	0	0	0	0	0	0.0162981	0	0	0	0	0	0	0	0	0	0	0	0	0	0	0	0	0	0	0	0	0	0	0	0	0
Sample 58	49	Control	0.60228	0.0201648	0.000385762	0.314221	0.00617219	0	0.000350693	0.000280554	0	0	0.00161319	7.01385e-05	0	0	0	0.05064	0	7.01385e-05	0	0	0.00350693	0	0	0	0	0	0	0	0	0	0	0.000245485	0	0	0	0	0	0	0	0	0	0	0
Sample 59	0	Control	0.000140203	0.000315457	3.50508e-05	3.50508e-05	0.000946372	0	0	0.996179	0	3.50508e-05	3.50508e-05	0	0	0	0.00084122	0	0	3.50508e-05	0	0	0	0	0	0	0	0	0	0	0	0	0	0	0	0	0	0	0	0	0	3.50508e-05	0	0.000315457	0
Sample 60	21	Control	0	0.891046	0.107903	3.50447e-05	0	0	0	0	0	0	0	0	0	0	0	0	0	0.0010163	0	0	0	0	0	0	0	0	0	0	0	0	0	0	0	0	0	0	0	0	0	0	0	0	0
Sample 61	0	Control	0.000686059	0.00137212	0.000182949	0.000411636	0.000182949	0	0.0026985	0	4.57373e-05	4.57373e-05	0	9.14746e-05	0	4.57373e-05	0.00100622	0	0.7677	0	0	0.00050311	0	0	0	4.57373e-05	0	0.12875	0	9.14746e-05	0	0.0616996	0	0	0	0	0	0	0	0	0	0.00425357	0	4.57373e-05	0
Sample 62	30	Control	0.947431	0.00360973	0.0487489	0	0	0	0	0	0	0	0	0.00017523	0	0	0	0	0	0	3.50459e-05	0	0	0	0	0	0	0	0	0	0	0	0	0	0	0	0	0	0	0	0	0	0	0	0
Sample 63	41	Control	0.970866	0.00248922	0.000736248	0.0212811	7.01189e-05	0	0	0	0	0.00431231	3.50594e-05	0.000210357	0	0	0	0	0	0	0	0	0	0	0	0	0	0	0	0	0	0	0	0	0	0	0	0	0	0	0	0	0	0	0
Sample 64	9	Control	0.69359	0	0.306127	0	0	0	0	0	0	0	0	3.5256e-05	0	0	0.000141024	0	0	7.05119e-05	0	0	0	0	0	0	0	0	0	0	0	0	0	0	0	3.5256e-05	0	0	0	0	0	0	0	0	0
Sample 65	37	Control	0.192304	0.260505	0.00143693	0.131357	0.232433	0.024533	0.0912277	0	0	0	0	0.00049066	0	0.000630848	0	0.0503978	0.00378509	3.50471e-05	7.00943e-05	0	0.00287387	0	0.00315424	0.00164722	0	0	3.50471e-05	0	0.00294396	0	0	0	0	0	0	0	0	0	0	0	0	0	0
Sample 66	21	Control	0.000140179	0	0.078465	0.160435	0	0.423024	0	0	0.0013317	0.067426	0	0	0	0	0.00213773	0	3.50447e-05	0	0.266725	0	0	0	0	0	0	0	0	0	0	0	0	0.000280357	0	0	0	0	0	0	0	0	0	0	0
Sample 67	35	Control	0.447804	0.000245545	0.0105584	0.464571	0.000210467	0.0757682	0	0	0	0	0	0.000350779	0	0	0	0	0	0	0	0	3.50779e-05	0	0	0	0	0	0	0	0	0	0	0.000456012	0	0	0	0	0	0	0	0	0	0	0
Sample 68	0	Control	0.00017523	3.50459e-05	0	0	0.000210275	0	0	0.997862	0.00017523	0	0	0	0	0	0.000315413	0	0	0	0	0	0	0	0	0	0	0	0	0	0	0	0	0	0	0	0	0	0	0	0	0.000140184	0	0	0
Sample 69	30	Control	0.56825	0.0966532	0.0526722	0.0499737	0	0.222288	0	0	0.000280357	0.00872613	0	0.000560715	0	0	0	0	0	0.000490626	0	0	0	0	0	0	0	0	0	0	0	0	0	0	0	0	0	0	0	0	0	0	0	0	0
Sample 70	7	Control	0.000315424	0.386885	0.373918	0.0426524	0	0	0.0195213	0	0	0	0	0	0	0	0	0	0	0.152105	0.0159114	0	0	0	0.00623839	0.00213788	0	0	0	0	0	0	0	0	0	0	0	0	0	0	0	0	0.000315424	0	0
Sample 71	14	Control	0.375959	0.0727177	0.0932889	0.00381987	0	0.292693	0.000630804	0	0.0190293	0	0.000175223	0.000700894	0	0	0.00406518	0	0	0.0013317	0.00290871	0	0	0	0	0	0.130962	0	0	0	0.000385492	0	0	0.00108639	0	0	0	0	0	0	0.000140179	0	0	0	0
Sample 72	21	Control	0.419953	0.00718617	0.0295159	0.359414	0.000210327	0.16388	0	0	0.00108669	3.50545e-05	3.50545e-05	0.00203316	0.000140218	0	0	0	3.50545e-05	0.000666036	3.50545e-05	0	0	0	0	0	0.00143723	0	0	0	0.00133207	0	0	0.00879868	0	0	0	0	0	0	0.00399621	0	0	0	7.0109e-05
Sample 73	26	Control	0.413667	0.00676362	0.012581	0.400491	0.135938	0.000105134	0.0104083	0	3.50447e-05	0	0	0.000140179	0	0.000280357	0	0.0010163	0	0	0	0	0.00115647	0	0	0	0	0	0	0.00115647	0.0159804	0	0	0	0	0	0	0	0	0	3.50447e-05	0	0	0	0
Sample 74	20	Control	3.52485e-05	0.00137469	0.512654	0	0	0	0	0.000176243	0.0620021	7.0497e-05	3.52485e-05	3.52485e-05	0	3.52485e-05	0.421819	0	0.000140994	0.00148044	0	0	0	0	0	0.000140994	0	0	0	0	0	0	0	0	0	0	0	0	0	0	0	0	0	0	0
Sample 75	41	Control	0.250447	0.0247082	0.00290891	0	0.52448	0	7.00943e-05	0	0.00865664	0.187958	0	0.000385519	0	0.000210283	0	0	0	0.000105141	3.50471e-05	0	0	0	0	0	0	0	0	0	0	0	0	0	0	0	0	0	0	0	0	0	0	0	0
Sample 76	58	Control	0.979814	0.0130721	0.000700918	0.00210275	0	3.50459e-05	0.00105138	0	0	0	0	0.000455597	0	0	0.00276863	0	0	0	0	0	0	0	0	0	0	0	0	0	0	0	0	0	0	0	0	0	0	0	0	0	0	0	0
Sample 77	7	Control	0.000316189	0.00017566	0.997857	7.02642e-05	0.000140528	0	0	0	0	0	0	3.51321e-05	0	0	0	0	3.51321e-05	3.51321e-05	0	0	0	0	0	0	0	0	0	0	0	0	0	0	0	0	0	0	0	0	0	7.02642e-05	0	0	0
Sample 78	21	Control	0.168957	0.153463	0.235558	0.111084	3.50533e-05	0.160579	0.0655496	0	0.0010516	0	0	0.0504417	0	0	0.00455693	0	0	0.0403463	0	0	0	0	0.00602916	0.00161245	0	0	0	0	0	0	0	0.000666012	0	7.01066e-05	0	0	0	0	0	0	0	0	0
Sample 79	28	Control	0.136053	0.0138436	0.00133179	0.104861	0.505555	0.159675	0.0256545	0	0.000105141	0	0	0.0527109	0	0	0	0	3.50471e-05	0	3.50471e-05	0	0	0	7.00943e-05	3.50471e-05	0	0	0	0	0	0	0	0	0	0	0	0	0	0	0	0	0	0	0
Sample 80	35	Control	0.00655381	0.0419164	0.00213788	0.480742	0.377107	0.0393579	0.00024533	0	0	0	0	0.00164722	0	7.00943e-05	0	0.0494165	0	0.000420566	0	0	0.000280377	0	0	0	0	0	0	0	0	0	0	0.000105141	0	0	0	0	0	0	0	0	0	0	0
Sample 81	7	Control	0	0	0.996951	0	0	0	0	0	0	0	0	0	0	0	0	0	3.50459e-05	7.00918e-05	0	0	0	0	0	0	0	0	0	0.00283872	0	0	0	0	0	0	0	0	0	0	0	0	0	0	0
Sample 82	14	Control	3.50459e-05	0.551623	0.211082	0	0	0	0	0.000350459	0.000455597	0	0	0	0	0	0.00438074	0.106259	0	0.107976	0	0	0	0	0	0	0	0	0	0.00077101	0	0	0	0.0170674	0	0	0	0	0	0	0	0	0	0	0
Sample 83	28	Control	0.74687	0.00301596	0.211713	0	0	3.50693e-05	0	0	7.01385e-05	0	0	0.000245485	0	0	7.01385e-05	0.0370682	0	0.000140277	0	0	0	0	0	0	0	0	0.000105208	0	0	0	0	0	0	0	0	0	0	0	0	0	0	0	0
Sample 84	28	Control	3.50471e-05	0.786878	0.00329443	0.0910525	0	0	0.00189255	0	0	0	0	0	0	0.116497	0	0	0.000280377	0	0	0	0	0	0	0	0	0	0	0	0	0	0	0	0	0	0	0	0	0	0	3.50471e-05	0	0	0
Sample 85	42	Control	0.268933	0.0779744	0.000280357	0.311022	0	7.00894e-05	3.50447e-05	0	0	0.143648	0.0760119	0.00206764	0	0.0249869	3.50447e-05	0.0948309	0	0	0	0	0	0	0	0	0	0	3.50447e-05	0	0	0	0	3.50447e-05	0	0	0	0	0	0	0	3.50447e-05	0	0	0
Sample 86	42	Control	0.982965	0.00042061	0.00248861	0.00669471	0.000350508	0	0.00672976	0	3.50508e-05	0	0	0.000175254	0	0	0	0	0	0	0	0	0	0.000140203	0	0	0	0	0	0	0	0	0	0	0	0	0	0	0	0	0	0	0	0	0
Sample 87	56	Control	0.752094	0.000420536	7.00894e-05	0.154056	0	0.0760119	0.00052567	0	3.50447e-05	0.0151043	3.50447e-05	0.00161206	0	0	0	0	0	0	0	0	0	0	0	0	0	0	0	0	0	0	0	0	0	0	0	0	0	0	0	0	0	0	0
Sample 88	49	Control	0.152876	0.0187502	0	0.0112501	0.56142	0.23429	0.00360986	0	0	7.00943e-05	0.000385519	7.00943e-05	0	0.00532717	0	0.0097431	0	0	0	0	0.00210283	0	3.50471e-05	0	0	0	0	0	0	0	0	0	0	0	0	0	0	0	0	3.50471e-05	0	0	0
Sample 89	14	Control	0	0.649003	0.347422	0	0	0	0	0	0	0	0	0	0	0	0	0	0	0.00353976	0	0	0	0	0	0	0	0	0	0	0	0	0	0	0	0	0	0	0	0	0	0	0	0	0
Sample 90	21	Control	0.310897	0.346765	0.220438	0.000737722	0.000316167	0	0	0	0	0	0	0.00302115	0	0	0	0.0467224	0	0.0678353	0	0	0	0	0	0	0	0	0.000597204	0	0	0	0	0.00266985	0	0	0	0	0	0	0	0	0	0	0
Sample 91	26	Control	0.403572	0.000912345	0.0884623	0.449961	3.50902e-05	0	0	0	0	0.0566706	0	0.000280721	0	0	0	0	0	0.000105271	0	0	0	0	0	0	0	0	0	0	0	0	0	0	0	0	0	0	0	0	0	0	0	0	0
Sample 92	14	Control	0.00157707	3.50459e-05	0.98437	0	0	0	0	0	0.0133174	0	3.50459e-05	0	0	0	0	0	0	3.50459e-05	0.000630826	0	0	0	0	0	0	0	0	0	0	0	0	0	0	0	0	0	0	0	0	0	0	0	0
Sample 93	36	Control	0.663186	0.162502	7.00894e-05	0.00108639	0.128088	0	0.000560715	0	0	0	0.000105134	0.000806028	0	0.00374978	0	0	0	3.50447e-05	0.00150692	0	0	0	0	0	0	0	0	0	0	0	0	0	0.0383038	0	0	0	0	0	0	0	0	0	0
Sample 94	13	Control	7.00894e-05	0	0.134712	0.858735	0	0	0	0	0	0	0	0	0	0	0.00252322	0	0	0	0.000105134	0	0	0	0	0	0	0	0	0	0.00371474	0	0	0	0	0	0	0	0	0	0	0	0	0	0
Sample 95	8	Control	0.481193	0	0.446454	0.00185789	0	0	0.0169313	0	0	0.000560872	0	0.000666036	0	0	0.00497774	0	0.0453255	7.0109e-05	0	0	0.000350545	0	0	0	0	0	0	3.50545e-05	0	0	0	0	0	0	0	0	0	0	0	0	0	0	0
Sample 96	29	Control	0.0198429	0.0122003	0.000315524	0.2893	0.544524	0.0109031	0.0546908	0	0	0.0124457	0	0.00347076	0	0.00168279	0	0.0477142	0	3.50582e-05	0	0	0.000175291	0	0.00122704	0.000841397	0	0	3.50582e-05	0	0	0	0	3.50582e-05	0	0	0	0	0	0	0	0	0	0	0
Sample 97	15	Control	0	0.935413	0.0390748	0	0	0	0	0	0	0	0	0	0	0	0	0	0	0.0255125	0	0	0	0	0	0	0	0	0	0	0	0	0	0	0	0	0	0	0	0	0	0	0	0	0
Sample 98	29	Control	0	0.622253	0.0139127	0.350412	0	0	0.00413527	0	0	0	0	0	0	0	0	0	0	0.00529175	3.50447e-05	0	0.00262835	0	0.000946206	0.000350447	0	0	0	0	0	0	0	0	0	0	0	0	0	0	0	0	0	0	0
Sample 99	41	Control	0.548773	0.0359748	0.00122721	0.0122721	0.0710729	0.217146	0.00368163	0	0	0	0.000105189	0.000701262	0	0.00592567	0.000105189	0.101157	0	7.01262e-05	0	0	0.000350631	0	0.000105189	0.000105189	0	0	0.00115708	0	0	0	0	0	0	0	0	0	0	0	0	0	0	0	0
Sample 100	15	Control	0	0	0.445492	0.352888	0	7.01287e-05	0.000841544	0	0.000561029	0.0258074	0	0	0	0	0.174305	0	0	3.50643e-05	0	0	0	0	0	0	0	0	0	0	0	0	0	0	0	0	0	0	0	0	0	0	0	0	0
Sample 101	34	Control	0	0.000175266	0.145576	0.845731	0.000280426	0	0.00280426	0	0.00203309	7.01066e-05	0	0	0	0	0.00021032	0	0	0	0.00010516	0	0.00196298	0	0	0	0	0	0	0	0	0	0	0	0	0	0	0	0	0	0	3.50533e-05	0	0	0
Sample 102	50	Control	0.984228	0	0.000105145	0.00339969	7.00967e-05	0.000455629	0.000455629	0	0	0	0.0111804	3.50484e-05	3.50484e-05	0	0	0	0	0	0	0	3.50484e-05	0	0	0	0	0	0	0	0	0	0	0	0	0	0	0	0	0	0	0	0	0	0
Sample 103	15	Control	0.999685	0	0.000245313	0	0	0	0	0	0	0	0	7.00894e-05	0	0	0	0	0	0	0	0	0	0	0	0	0	0	0	0	0	0	0	0	0	0	0	0	0	0	0	0	0	0	0
Sample 104	22	Control	0.773299	0	0.0954105	0.104899	0.00101912	0	0	0	0.00846922	0	0	0.00449817	0.000702839	0	0	0	3.5142e-05	0	0.0114563	0	0	0	0	0	0	0	0	0	0	0	0	0	0	0	0	0	0	0	0	0	0	0	0
Sample 105	34	Control	0.150538	0.0124426	0.00245347	0.000315446	0	0.00816656	0.0228874	0	0	0.725667	0	0.00129684	0	0	3.50496e-05	0	0.0179103	0.000210298	0.0567803	0	0	0	0.000420595	0.000455645	0	0	0.000420595	0	0	0	0	0	0	0	0	0	0	0	0	0	0	0	0
Sample 106	7	Control	0.983774	0	0.0130721	0	0	0	0	0	7.00918e-05	0	0.00262844	0.000455597	0	0	0	0	0	0	0	0	0	0	0	0	0	0	0	0	0	0	0	0	0	0	0	0	0	0	0	0	0	0	0
Sample 107	12	Control	0.915171	0	0.0179473	0.0104459	0	0.0176318	0.000280426	0	0	0	0.0341769	0.0042765	0	0	0	0	0	0	3.50533e-05	0	0	0	0	0	3.50533e-05	0	0	0	0	0	0	0	0	0	0	0	0	0	0	0	0	0	0
Sample 108	6	Control	0	0	0.00837744	0.341127	0	0	0.447965	3.50521e-05	0	0.011462	0	0	0	0	0.190017	0	0	0.000736093	0	0	0.00017526	0	7.01041e-05	0	0	0	0	0	0	0	0	0	0	0	0	0	0	0	0	0	0	0	0
Sample 109	20	Control	0.738453	0.000596659	0	0.0535589	3.50976e-05	0.178436	0.0134073	0	0.0105995	0.00108802	3.50976e-05	0.00133371	0	0	0	0	0	0	0.00014039	0	0	0	0	0	0	0	0	0	0	0	0	0.000210585	0.00168468	0	0	0	0	0	0	0	0	0	0
Sample 110	50	Control	0.3843	0	0.0123007	0.012581	0.168775	0	0	0	0.000105134	0.0178728	3.50447e-05	0.387699	0	0	0	0	0	0	0.0161906	0	0	0	0	0	0	0	0	0	0	0	0	0	0	0	0	0	0	0	0	0	0	0	0
Sample 111	14	Control	3.50459e-05	0.694715	0.215042	0.0509568	0	0	0.0180837	0	0	0	0	0	0	0	0.00799047	0	0	0.000981285	0	0	0.0120207	0	7.00918e-05	3.50459e-05	0	0	0	0	0	0	0	0	0	0	0	0	0	0	0	0	0	0	0
Sample 112	35	Control	0.734046	0	0.000105134	0.154337	3.50447e-05	0	0.00676362	0	0	3.50447e-05	0.10163	3.50447e-05	0	0	0	0	0	0	0	0	0.00287366	0	0	0	0	0	0	0	0	0	0	0	0	0	0	0	0	0	0	3.50447e-05	0	0	0
Sample 113	28	Control	0	0.520028	0.253864	0.0827405	0	0.135658	0.000455581	0	0	0	0	0	0	0	3.50447e-05	0	0.00343438	0.00357456	0	0	0	0	0	0.000210268	0	0	0	0	0	0	0	0	0	0	0	0	0	0	0	0	0	0	0
Sample 114	0	Control	0	7.00918e-05	0.000140184	3.50459e-05	3.50459e-05	0	0	0.999229	0	0	0	0	0	0	0.000105138	3.50459e-05	0	3.50459e-05	0	0	0	0	0	0	0	0	0	0	0	0	0	0	0	0	0	0	0	0	0	7.00918e-05	0	0	0
Sample 115	15	Control	0	3.50447e-05	0.599965	0	0	0	0	0	0	0	0	0	0	0	0	0.399019	0	0	0	0	0	0	0	0	0	0	0	0	0	0	0	0.000806028	0	0	0	0	0	0	0	0	0	0	0
Sample 116	37	Control	0.376533	0.427034	0.168501	0.00017523	0	0	0.00108642	0	0	0.0189949	0	0.00199762	0	0	0	0.00357468	0	0.00164716	0.000280367	0	0	0	0	0	0	0	0	0	0	0	0	0	0	0	0	0	0	0	0	0	0	0	0
Sample 117	1	Control	0	0	0	0	0.000491176	0	0	0	0	0	3.5084e-05	0	0	0	0.000456092	0	0	0	3.5084e-05	0.997649	0	0	0	0	0	0	0	0	0	0	0	0	0	0	0	0	0	0	0	0.00035084	0	0	0
Sample 118	6	Control	0	7.00918e-05	0.99965	0	0	0	3.50459e-05	0	0	0	0	0	0	0	0	0	0.000105138	0.000140184	0	0	0	0	0	0	0	0	0	0	0	0	0	0	0	0	0	0	0	0	0	0	0	0	0
Sample 119	20	Control	0	0	0.303417	0	0	0	0.12956	0	0	0	0	0	0	0	0.459401	0	0	0.000105134	0.000175223	0	0	0	0	0	0	0	0	0.107272	0	0	0	0	0	0	0	0	0	0	0	3.50447e-05	0	0	0
Sample 120	28	Control	0.28226	0.000210275	0.00392514	0.423214	0.288112	0	0.000210275	0	0	0	0	0	0	0.00199762	0	0	0	0	0	0	7.00918e-05	0	0	0	0	0	0	0	0	0	0	0	0	0	0	0	0	0	0	0	0	0	0
Sample 121	3	Control	0.151514	0.458981	0.00354356	0.105949	0.00579855	0.00350777	0.0105233	0	0.000178968	0.0801059	0.133582	0.000715871	0.00218341	0	0.00468895	0	0.00436681	0	0.00361515	0	0.00128857	0.00322142	0	0	0	0	0.00107381	0	0	0.000930632	0.000250555	0	0.000143174	0	0	0	0	0	0	0.000286348	0.00987902	0	0
Sample 122	14	Control	0	0	0.358077	0.590229	0	0	0.000280377	0	0.0513441	0	0	0	0	0	0	0	0	0	3.50471e-05	0	0	0	0	0	0	0	0	0	0	0	0	0	0	0	0	0	0	0	0	0	0	0	0
Sample 123	28	Control	0.920785	0	7.01016e-05	0.00609884	0.0130039	0	0.0166491	0	0.000350508	3.50508e-05	0	0.000876271	0	0.00382054	0	0.00217315	0.0352962	0	0	0	0.00042061	0	0	0.000350508	0	0	7.01016e-05	0	0	0	0	0	0	0	0	0	0	0	0	0	0	0	0
Sample 124	10	Control	0	0.859501	0.135768	0	0	0	0.00119156	0	0.000280367	0	0	0	0	0	0.000140184	0	0	0.00290881	0.000140184	0	0	0	0	0	0	0	0	3.50459e-05	0	0	0	0	0	0	0	0	0	0	0	0	0	0	0
Sample 125	24	Control	0.804437	0.00269863	0.00343462	0.165773	3.50471e-05	3.50471e-05	0.0201872	0	3.50471e-05	0	0	3.50471e-05	0	0	0	0	0	0	0	0	0.00332948	0	0	0	0	0	0	0	0	0	0	0	0	0	0	0	0	0	0	0	0	0	0
Sample 126	14	Control	7.00967e-05	0	0.998283	3.50484e-05	0	0	0	0	0.00147203	0	0	0	0	0	0	0	0	0	0	0	0	0	0	0	0	0	0	0	0	0	0	0	0	0	0	0	0	0	0	0	0	0	0
Sample 127	20	Control	0	0	0.997196	0	0	0	0	0	0.00273406	0	0	0	0	0	0	0	0	0	0	0	0	0	0	0	0	0	0	0	0	0	0	0	0	0	0	0	0	0	0	0	0	0	0
Sample 128	34	Control	0	0.688512	0.0281419	0.0639938	0	0.214341	0.000350459	0	0.000140184	0	0	0	0	0	0	0	0	0.00112147	0.000420551	0	0	0	0	0	0	0	0	0	0	0	0	0	0	0	0	0	0	0	0.0029789	0	0	0	0
Sample 129	21	Control	3.50447e-05	0.665253	0.239846	0	0	0	0	0	7.00894e-05	0	0	0	3.50447e-05	0	0	0	3.50447e-05	0.0946907	0	0	0	0	0	0	0	0	0	0	0	0	0	0	0	0	0	0	0	0	0	0	0	0	0
Sample 130	62	Control	0.0594424	0.228546	0.00192881	0.123058	0.452043	0.0717166	0.000561108	0	0	0.000140277	0	0.000315623	0	0	0	0	0	0.00112222	0.060249	0	0.000140277	0	0.000245485	0.000105208	0	0	0	0	0	0	0	3.50693e-05	0	0	0	0	0	0	0.000245485	0	0	0	0
Sample 131	21	Control	0.996916	0	0.00276872	0	0	0	0.000105141	0	0.000105141	0	0	3.50471e-05	0	0	0	0	0	0	3.50471e-05	0	0	0	0	0	0	0	0	0	0	0	0	0	0	0	0	0	0	0	0	0	0	0	0
Sample 132	35	Control	0.911789	0.0738417	0	0.0127567	0.000105138	0	0	0	0	0	0	0.000630826	0	0.000806056	0	0	0	0	0	0	0	0	0	0	0	0	0	0	0	0	0	0	0	0	0	0	0	0	0	0	0	0	0
Sample 133	21	Control	0.711201	0	0.00126174	0	0	0.0103393	0	0	0	0	3.50484e-05	0.277092	0	0	0	0	0	0	0	0	0	0	0	0	0	0	0	0	0	0	0	3.50484e-05	0	0	0	0	0	0	0	0	0	3.50484e-05	0
Sample 134	42	Control	0.716514	3.50459e-05	0.00315413	0	0	0.000210275	0.00245321	0	0.00059578	0	0	0.276933	0	0	0	0	0	0	7.00918e-05	0	0	0	0	0	0	0	0	0	0	0	0	0	0	0	0	0	0	0	0	0	0	0	0
Sample 135	8	Control	0	0	0.986892	0	0	0	0.00024533	0	0.0127922	0	0	0	0	0	0	0	0	0	0	0	0	0	0	0	0	0	0	0	0	0	0	0	0	0	0	0	0	0	0	0	0	0	0
Sample 136	21	Control	0.382682	0.00767748	0.00192813	0.00960561	0	0.283611	0.0052936	0	0.00290973	0	0.303383	0.000771253	0	0	0	0	0	0.000105171	0	0	0.00192813	0	3.5057e-05	0	0	0	0	0	0	0	0	7.01139e-05	0	0	0	0	0	0	0	0	0	0	0
Sample 137	35	Control	0.224758	0.0385991	0.00206843	0.031938	0.000210349	0.222024	0.00382134	0	3.50582e-05	0.00175291	0.473847	0.00038564	0	0	0	0	0	0.000315524	0	0	7.01164e-05	0	3.50582e-05	0	0	0	0	0	0	0	0	7.01164e-05	0	0	0	0	0	0	0	0	0	0	0
Sample 138	42	Control	0.168718	0.478884	0.000813526	0.0983659	0.000565931	0.000459819	0.00498727	0	0	0.0945458	0.138724	0.00442134	0	0	0	0	0	0.00127334	0	0	0.000106112	0	0.00127334	0	0	0	0	0	0	0	0	0	0	0	0	0	0	0	0	0	0.00686191	0	0
Sample 139	21	Control	0.552656	0.000315623	0.0402946	0.360477	3.50693e-05	0.0376644	0.000140277	0	0.00140277	0	0.00529546	0.0004559	0	0.000105208	0.000105208	0	0	3.50693e-05	0	0	0	0	0	0	0	0	0	0	0	0	0	0.000981939	0	0	0	0	0	0	0	0	0	0	0
Sample 140	35	Control	0.56188	0.356945	0.000420595	0.0595493	0.00136693	0.00746556	0.000350496	0	3.50496e-05	0	0.00420595	0.00346991	0	0	0	0	0	0.000420595	0	0	0.00150713	0	0	0	0	0	0	0	0	0	0	0	0	0	0	0	0	0	0	0	0.000245347	0	0
Sample 141	42	Control	0.382361	0.405637	0.000490746	0.135201	0	0.00010516	0.0246775	0	0	0.0287086	0.00659002	0.011848	0	0	0	0	3.50533e-05	0	0	0	0.000175266	0	0.000455693	3.50533e-05	0	0	0	0	0	0	0	0	0	0	0	0	0	0	0	7.01066e-05	0	0	0
Sample 142	22	Control	0.504328	0	0.0601058	0	0	0	0	0	0.000700943	0	0	0.43476	0	0	0	0	0	0	0	0	0	0	0	0	0	0	0	0	0	0	0	0	0	0	0	0	0	0	0	0	0	0	0
Sample 143	49	Control	0.27998	0.0729835	0.0658324	0.387808	0.000105164	0	3.50545e-05	0	0.00490763	0	0.00238371	0.181021	0	0	0	0	0	0.00494269	0	0	0	0	0	0	0	0	0	0	0	0	0	0	0	0	0	0	0	0	0	0	0	0	0
Sample 144	7	Control	0	0.626213	0.354792	0	0	0	0.0136674	0	0.000105134	0	0	0	0	0	0	0	0	0.00157701	0	0	0.00357456	0	0	0	0	0	0	0	0	0	0	0	0	0	0	0	0	0	0	0	0	0	0
Sample 145	14	Control	0.924531	0.00438366	0.0115378	0.056707	0	0	3.50693e-05	0	0	0	0	0.00259513	0	0	0	0	0	0.000140277	0	0	7.01385e-05	0	0	0	0	0	0	0	0	0	0	0	0	0	0	0	0	0	0	0	0	0	0
Sample 146	28	Control	0.955175	0.00252339	0.000140189	0.00672905	3.50471e-05	0	0.000911226	0	0	0.000665896	0	0.0332247	0	0	0	0	0	0	0	0	0.00049066	0	7.00943e-05	0	0	0	0	0	0	0	0	0	0	0	0	0	0	0	0	0	0	0	0
Sample 147	8	Control	3.50459e-05	0	0.888869	0.110395	0	3.50459e-05	0.000490643	0	0	0	0	0	0	0	0	0	0	0.00017523	0	0	0	0	0	0	0	0	0	0	0	0	0	0	0	0	0	0	0	0	0	0	0	0	0
Sample 148	20	Control	0.782825	0	0.000560813	0.210445	0	0	0.000385559	0	0	3.50508e-05	0.000175254	0.00431125	0	0	0.000350508	0	3.50508e-05	0	0	0	0	0	0	0	0	0	0	0	0	0	0	0	0	0	0	0	0	0	0	0	0	7.01016e-05	0
Sample 149	34	Control	0.859382	0.00136727	0.00077128	0.123685	7.01164e-05	7.01164e-05	0.00178797	0	0	0	0.00767775	0.00424204	0	0.000490815	0	0	3.50582e-05	3.50582e-05	0	0	0.000280466	0	0	0	0	0	0.000105175	0	0	0	0	0	0	0	0	0	0	0	0	0	0	0	0
Sample 150	14	Control	3.50582e-05	0	0.950287	0	0.000245407	0	0.0362151	0	0.000140233	0	0	0	3.50582e-05	0	0.00038564	0	0	3.50582e-05	0	0	0.0122353	0	0	0	0	0	0	0	0	0	0	0	0	0	0	0	0	0	0	0	0	0	0
Sample 151	26	Control	0.0732537	0.192878	0.0248151	0.00203288	0	0	0.604325	0	0.000210298	0.0089727	0	0.0677158	0	0	0	0	0.0140549	0.000385546	0	0	0.00273387	0	0.00501209	0.00332971	0	0	0	0	0	3.50496e-05	0	0	0	0	0	0	0	0	0	0	0	3.50496e-05	0
Sample 152	21	Control	0.35567	0.00260307	0.267412	0.223688	0.00341213	0.138068	0	0	3.51766e-05	0	3.51766e-05	0.00154777	0	0.000668355	0.00010553	0	0	0.00204024	0	0	0	0	0	0	0	0	0	0.000281413	0	0	0	0.00172365	0	0	0	0	0	0	0.0027086	0	0	0	0
Sample 153	21	Control	0.621066	0.0109008	0.0312653	0	0.000490712	0.0169646	0.000911321	3.50508e-05	0.000315457	0	0.000245356	0.292499	0	0.00262881	0.000105152	0	0	0.00178759	0	0	0	0	0	0	0	0	0.0203645	0	0	0	0	0.000315457	0	0	0	0	0	0	0	7.01016e-05	0	0	0
Sample 154	49	Control	0.760646	0.0816219	0.00277339	0.0144989	0.00101808	0.128734	0.003967	0	0	0	0.000175531	0.00354573	0	0	0	0	0	0.00108829	3.51062e-05	0	0.000315956	0	0.000421274	0.000105319	0	0	0.000386168	0	0	0	0	0.000667018	0	0	0	0	0	0	0	0	0	0	0
Sample 155	13	Control	0.851551	0	0.00827054	3.50447e-05	3.50447e-05	0	0	0	0	0	0.139092	0.000175223	0	0	0	0	0	0	0	0	0	0	0	0	0	0	0	0.000770983	0	0	0	0	0	0	0	0	0	0	0	0	0	0	0
Sample 156	16	Control	0.767939	0.0223399	7.0141e-05	0.0164831	0.000350705	0.106334	0.00073648	0	0.000140282	0	0.0843796	0.0011924	0	0	0	0	0	0	0	0	3.50705e-05	0	0	0	0	0	0	0	0	0	0	0	0	0	0	0	0	0	0	0	0	0	0
Sample 157	28	Control	0.724659	0.0569405	0.0014726	0.0644087	0.000315557	0.0474037	0.00291014	0	0.000105186	3.50619e-05	0.0857263	0.000771361	0	0	0	0	0	0.000140248	0	0	0.000385681	0	7.01238e-05	3.50619e-05	0	0	3.50619e-05	0	0	0	0	0	0	0	0	0	0	0	0	0	0	0.0143403	0
Sample 158	42	Control	0.4251	0.0413774	0.0022442	0.0154289	0.000280525	0.000245459	0.0965706	0	0	0.353706	0.0479697	0.00336629	0	0	0	0	0	0.000525984	0	0	0.000420787	0	0.00606634	0.00234939	0	0	0	0	0	0	0	0	0	0	0	0	0.00161302	0	0.00273511	0	0	0	0
Sample 159	14	Control	0.0678815	0.333065	0.0261784	0	0	0	0.501104	0	0.000315402	0	0	0.00115647	0	0	0	0	0	0.0105484	3.50447e-05	0	0.00203259	0	0.0438059	0.0138076	0	0	0	0	0	0	0	0	0	0	0	0	0	0	0	0	0	0	0
Sample 160	22	Control	0.696446	0.0749052	0.0109215	0.0444234	0.000210704	0	0.0423515	0	3.51173e-05	0.0563281	0	0.00154516	0	0	0	0.0611392	0	0.00344149	3.51173e-05	0	0.000316056	0	0.00347661	0.00158028	0	0	0.00108864	0	0	0	0	0.00136957	0	0	0	0	0	0	0	0	0	0	0
Sample 161	15	Control	0.0126161	0	0.451901	0.337235	0	0	0	0	0.000210268	0.172805	0	0.000105134	0	0	0.025092	0	0	0	0	0	0	0	0	0	0	0	0	0	0	0	0	0	0	0	0	0	0	0	0	0	0	0	0
Sample 162	19	Control	0.223355	0.000280377	0.00175236	0.000946273	0.732941	0	0.0181895	0	0	0	0	0.000105141	0	0.0221848	0	0	0	7.00943e-05	0.000175236	0	0	0	0	0	0	0	0	0	0	0	0	0	0	0	0	0	0	0	0	0	0	0	0
Sample 163	33	Control	0.6653	7.01016e-05	0.00778128	0.00084122	0.194357	0	3.50508e-05	0	7.01016e-05	0.0932702	0	0.000175254	0	0.0292674	0	3.50508e-05	7.01016e-05	3.50508e-05	0.00865755	0	0	0	0	0	0	0	0	0	0	0	0	0	0	0	0	0	0	0	0	3.50508e-05	0	0	0
Sample 164	47	Control	0.41114	0.00178772	3.50533e-05	0.104143	0.059205	0	0.00010516	0	0	0.3818	0	0.000455693	0	0.0106913	0	0	0.0282179	0	0.00231352	0	0.00010516	0	0	0	0	0	0	0	0	0	0	0	0	0	0	0	0	0	0	0	0	0	0
Sample 165	19	Control	0.293429	3.50447e-05	0.000350447	3.50447e-05	0.657123	0	0	3.50447e-05	0	0	0	0.000175223	0	0.0487472	0	0	0	0	0	0	0	0	0	0	0	0	7.00894e-05	0	0	0	0	0	0	0	0	0	0	0	0	0	0	0	0
Sample 166	24	Control	0.00105138	0	0.0016822	0.0155253	0.972244	0	0.00164716	0	0.000140184	0	0	0.000420551	3.50459e-05	0.000210275	0	0	3.50459e-05	0	0.00697414	0	0	0	0	0	0	0	0	3.50459e-05	0	0	0	0	0	0	0	0	0	0	0	0	0	0	0
Sample 167	33	Control	0.0112143	0.0537585	0.00147188	0.00697389	0.913335	0	0	0	3.50447e-05	0	0	3.50447e-05	0	0.000105134	3.50447e-05	0	3.50447e-05	0	0.0130016	0	0	0	0	0	0	0	0	0	0	0	0	0	0	0	0	0	0	0	0	0	0	0	0
Sample 168	27	Control	0.801256	0.000421141	0.00445708	0.135572	0	0.0454833	0.00589598	0	0.00375518	0	0.00175476	0.000701902	0	0	0	0	0	0	7.01902e-05	0	0	0	0	0	0	0	0	0	0	0	0	0.000245666	0	0	0	0	3.50951e-05	0	7.01902e-05	0	0	0	0
Sample 169	21	Control	0.0147234	0.139136	0.168513	0.628094	0.00185795	0	0	0	0.0155297	0.000315502	0	0	0	0	7.01115e-05	0	0	0.000105167	0.030849	0	0	0	0	0	0	0	0	0	0	0.000210334	0	0	0	0	0	0	0	0	3.50557e-05	0.000105167	0	0	0
Sample 170	49	Control	0.000280397	0.00119169	7.00992e-05	0.00140198	0.259893	0.00087624	0.00196278	0	0	3.50496e-05	0	0	0.733413	0.000140198	0	0	0	0	0.000560794	0	0.000105149	0	3.50496e-05	0	0	0	0	0	0	0	0	0	0	0	0	0	0	0	0	0	0	0	0
Sample 171	13	Control	0.798037	0	0.00105134	0.199019	0	0	0.00171719	0	0	0	0	0.000175223	0	0	0	0	0	0	0	0	0	0	0	0	0	0	0	0	0	0	0	0	0	0	0	0	0	0	0	0	0	0	0
Sample 172	27	Control	0.837022	0.00192935	0.0196092	0.052338	0.000140316	0.000105237	0.000140316	0.000280633	3.50791e-05	0	0	0.000210475	0	0	0	7.01582e-05	0	0.000210475	0	0	0	0	0	0	0	0	0.0878732	0	0	0	0	0	0	0	0	0	0	0	0	0	0	3.50791e-05	0
Sample 173	34	Control	0.611551	0.000806056	0.0103385	0.0341698	0	0.342469	0	0	3.50459e-05	0	7.00918e-05	0.000105138	0	0	0	0	0	0	0	0	0	0	0	0	0	0	0.000420551	0	0	0	0	0	0	0	0	0	0	0	0	0	0	0	0
Sample 174	11	Control	7.00894e-05	0.0452777	0.00294375	0	0	3.50447e-05	0	0	0.00059576	3.50447e-05	0	3.50447e-05	0	0.950902	0	0	0	3.50447e-05	0	0	0	0	0	0	0	0	0	0	0	0	0	0	0	0	0	0	0	0	0	0	0	0	0
Sample 175	21	Control	0.154388	0.0306673	0.00021029	0.00988364	0.030422	3.50484e-05	0.000455629	0	0.00329455	0.0181901	0.00609842	0.00255853	0	0.738224	0	0	0	0.000105145	0.000946306	0	0.00452124	0	0	0	0	0	0	0	0	0	0	0	0	0	0	0	0	0	0	0	0	0	0
Sample 176	33	Control	0.4587	0.00157701	0	0.136955	0.283336	0	0.00613282	0	7.00894e-05	0	0.00052567	0.00220781	0	0.0908709	0	0	0.000105134	0	0.00336429	0	0.0161206	0	3.50447e-05	0	0	0	0	0	0	0	0	0	0	0	0	0	0	0	0	0	0	0	0
Sample 177	33	Control	0.150484	0.0186483	0.000280426	0.000140213	0.369146	0	0.00171761	0.0015774	7.01066e-05	0.0824453	0.163208	3.50533e-05	0	0.208427	0	0	0.00368059	3.50533e-05	0	0	0.00010516	0	0	0	0	0	0	0	0	0	0	0	0	0	0	0	0	0	0	0	0	0	0
Sample 178	7	Control	0	0.436446	0.435255	0	3.50447e-05	0	0	0.026669	0	3.50447e-05	0	0	0	0	0	0	0	0.101559	0	0	0	0	0	0	0	0	0	0	0	0	0	0	0	0	0	0	0	0	0	0	0	0	0
Sample 179	14	Control	0.510957	0.193781	0.173203	0	0.00147736	0	0.0135777	0	0.0192409	0	0	0.00327131	0	0	0	0	0	0.0692954	0	0	0	0	0.00365824	0.00133666	0	0	0	0	0.0098491	0	0	0	0	0	0	0	0	0	0	0	0	0	0.000316578
Sample 180	18	Control	0.488899	0.093157	0.176318	0	0.000210445	0.166041	0.0437024	0	0	0	0.000140297	0.000982077	0	0	0	0	3.50742e-05	0.0221669	0	0	0	0	0.00234997	0.00119252	0	0	0	0	0.00431412	0	0	0.000455964	0	0	0	0	0	0	0	0	0	0	3.50742e-05
Sample 181	0	Control	0.000210283	0	0	3.50471e-05	3.50471e-05	0	0	0.998949	0	0	0	0	3.50471e-05	0	7.00943e-05	0	0	0	0	0	0	0	0	0	0	0	0	0	0	0	0	0	0	0	0	0	0	0	0	7.00943e-05	0	0	0
Sample 182	15	Control	0.99972	3.50447e-05	0.000210268	0	0	0	0	0	0	0	0	3.50447e-05	0	0	0	0	0	0	0	0	0	0	0	0	0	0	0	0	0	0	0	0	0	0	0	0	0	0	0	0	0	0	0
Sample 183	29	Control	0.924654	0	0.000420536	0	0.0436657	0	0	0	0.000420536	0	0.00154197	0.000105134	0	0.00410023	0	0	0	0	0.0220081	0	0	0	0	0	0	0	0	0	0	0	0	0	0	0	0	0	0.00304889	0	0	0	0	0	0
Sample 184	39	Control	0.0792388	0.000105138	0	0.00154202	0.902467	0.000525689	3.50459e-05	0	0	0	0.00154202	0.000140184	0	0.00781524	0	0	0	0	0.000911194	0	0	0	0	0	0	0	0	0	0	0	0	0	0	0	0.00543212	0	0.00017523	0	3.50459e-05	0	0	0	0
Sample 185	52	Control	0.246127	0.00178734	7.00918e-05	0.0317165	0.627006	0	3.50459e-05	0	0.00417046	0	0.00017523	0.000420551	0	0.00178734	0	0	0	0	0.0372888	0	0	0	0	0	0	0	0	0	0	0	0	0	0	0	0.0310156	0	0.017593	0	0.000735964	0	0	0	0
Sample 186	1	Control	0.000315491	0	7.0109e-05	7.0109e-05	0.00105164	0	0	0.992989	0	3.50545e-05	0	0.0003856	0	0	0.000736145	0	0	0	0.000806254	0	0	0	0	0	0	0	0	0	0	0	0	0	0	0	0	0	0	0	0	3.50545e-05	0	0	0
Sample 187	7	Control	0	0	0	0	0	0.000105138	0	0	0	0	0	0	0.99986	0	0	0	0	0	0	0	0	0	0	0	0	0	0	0	0	0	0	0	0	0	0	0	0	0	0	0	0	0	0
Sample 188	21	Control	0	0	0.0672201	0.15347	0	0	0	0	0	0	0	0	0.77924	0	0	0	0	3.51753e-05	0	0	0	0	0	0	0	0	0	0	0	0	0	0	0	0	0	0	0	0	0	0	0	0	0
Sample 189	46	Control	0.000706015	0.13326	0.00508331	0.10795	3.53008e-05	0.0105902	0.188435	0	0.00247105	0.000247105	0	0	0.51232	3.53008e-05	0	0.00949591	0	0.00247105	0	0	0	0	0.0200155	0.00596583	0	0	0	0	0	0	0	0.000388308	0	0	0	0	0	0	0	0	0	0	0
Sample 190	49	Control	0.0297963	0.243243	0.000105164	0.410523	0.297192	0.000105164	0.00119185	0.00070109	0	0	0	0.000210327	0	0	0	0	0	7.0109e-05	0.00609948	0	0.000280436	0	0.000175273	0.000175273	0	0	0	0	0	0	0	0	0	0	0	0	0.00820276	0	0.00189294	0	3.50545e-05	0	0
Sample 191	14	Control	0	3.50459e-05	0.0670428	0.127707	0.712028	0	0.00413542	0	0	0.0888063	0	0.000245321	0	0	0	0	0	0	0	0	0	0	0	0	0	0	0	0	0	0	0	0	0	0	0	0	0	0	0	0	0	0	0
Sample 192	49	Control	0.371197	0.0288098	3.50484e-05	0.261005	0	0.294231	0	0	0	0.000105145	7.00967e-05	3.50484e-05	0	0	0	0	0.0387284	0	0.00515211	0	0.000455629	0	0	0.000140193	0	0	0	0	0	0	0	0	0	0	0	0	0	0	0	0	0	0	0
Sample 193	18	Control	0.0121605	0	0.0508148	0.935448	0	0	7.00894e-05	0	0.000280357	0	0	0	0	0	0	0	0	0	0.00122656	0	0	0	0	0	0	0	0	0	0	0	0	0	0	0	0	0	0	0	0	0	0	0	0
Sample 194	42	Control	0.0567684	0.534725	0.000388583	0.178783	0.223152	0	0.000847817	0	0	0.00049456	0	0.000317931	0	0	0	0	3.53257e-05	0.000353257	0.00243747	0	3.53257e-05	0	0.00049456	0.000105977	0	0	0	0	0	0	0	0	0	0	0	0	0	0	0.000105977	0	0.000953794	0	0
Sample 195	21	Control	0.551708	0.0150692	0.000350447	0.24731	7.00894e-05	0.0702295	0.0130366	0	0.000350447	0	0	0.00385492	0	0	0	0.000175223	0.0923077	0	0	0	0.00410023	0	0.000105134	0.0010163	0	0	0	0	0	0	0	0.000245313	0	0	0	0	0	0	0	0	0	0	0
Sample 196	14	Control	3.50447e-05	0.612231	0.0561065	0	0.314947	0	0.000911162	0	0	0	0	0	0	0	0	0	0	0.0155598	0	0	0	0	7.00894e-05	0.000105134	0	0	0	0	3.50447e-05	0	0	0	0	0	0	0	0	0	0	0	0	0	0
Sample 197	7	Control	0	0	0.907097	0	0	0	0.0710356	0	0	0	0	0	0	0	0	0	0	0.00620291	0	0	0.0155949	0	3.50447e-05	3.50447e-05	0	0	0	0	0	0	0	0	0	0	0	0	0	0	0	0	0	0	0
Sample 198	14	Control	0.00136674	0.000140179	0.870545	3.50447e-05	0	0	0.113194	0	7.00894e-05	0	0	3.50447e-05	0	0	0	0	0	0.000560715	3.50447e-05	0	0.0136674	0	0	0.000280357	0	0	0	0	0	0	0	0	0	0	0	0	0	0	0	0	0	0	0
Sample 199	35	Control	0.00676362	0.145541	0.000210268	0.0481864	0.786508	0	0.00438059	0	0	0	0	7.00894e-05	0	0.000806028	0	0	0	3.50447e-05	0.00599264	0	0.000315402	0	0.000700894	0.000490626	0	0	0	0	0	0	0	0	0	0	0	0	0	0	0	0	0	0	0
Sample 200	7	Control	0.931903	0	0.0677812	0	0	0	0	0	7.00943e-05	0	0	0.000140189	7.00943e-05	0	0	0	0	0	0	0	0	0	0	0	0	0	0	0	0	0	0	0	0	0	0	0	0	0	0	0	0	0	0
Sample 201	18	Control	0.258401	0.00136794	0.0163451	0.429569	0.270922	0	0.00459488	0	7.01508e-05	0	0	0.00498071	0	0.013469	0	0	0	0.000210452	0	0	7.01508e-05	0	0	0	0	0	0	0	0	0	0	0	0	0	0	0	0	0	0	0	0	0	0
Sample 202	7	Control	0	0	0.935017	0	0	0	0.00171839	0	0.00294582	0	0	0	0	0	0.000175346	0	0	7.01385e-05	0.000105208	0	0	0	0	0	0	0	0	0	0	0	0.0594775	0	0	0	0	0	0	0	0	3.50693e-05	0	7.01385e-05	0
Sample 203	14	Control	0	3.50447e-05	0.671176	0	0	0	0.0202558	0.00178728	0.00820046	3.50447e-05	0	0	0	0	0	0	3.50447e-05	0.000105134	0.297529	0	0	0	0	0.000105134	0	0	0	0	0	0	0.000280357	0	0	0	0	0	0	0	0	0	0	0	0
Sample 204	28	Control	0.109931	0.0490062	0.00105164	0.0911768	0.564693	0.119501	0.00150734	0	3.50545e-05	0	0.0624671	7.0109e-05	0	0	3.50545e-05	0	0	3.50545e-05	0.000175273	0	0	0	0.000245382	7.0109e-05	0	0	0	0	0	0	0	0	0	0	0	0	0	0	0	0	0	0	0
Sample 205	23	Control	0.0010163	0.294165	0.00353951	0.369932	0.243315	0	0.0469599	0	7.00894e-05	0	0	0.000280357	0	0	0	0.0124058	0	0.00129665	0	0	3.50447e-05	0	0.0143683	0.0121605	0	0	0	0	0	0	0	0.000280357	0	0	0	0	0	0	0	0	0	0	0
Sample 206	35	Control	0.755143	0.0759418	3.50447e-05	0.0206413	0.110776	0	0.00441563	0	0	0	0	0.000350447	0	0	0	0.00788505	0.0233047	0	0	0	0.00059576	0	0.000175223	0.000385492	0	0	0.000280357	0	0	0	0	7.00894e-05	0	0	0	0	0	0	0	0	0	0	0
Sample 207	21	Control	0.030656	0.0175581	0.0280364	0.0514	0	0.419519	3.53995e-05	0	0.000283196	0.303586	0.0320011	0.000176997	0	0	0	0	0	0.00244256	0.108075	0	0	0	0	0	0	0	0	0	0	0	0	0.00442494	0	0	0	0	0	0	0	0	0	0	0
Sample 208	28	Control	0	0.987559	0.00206764	0.000245313	0	0.00182232	0	0	0.00599264	0.000175223	0	0	0	0	0	0	0	0.00206764	3.50447e-05	0	0	0	0	3.50447e-05	0	0	0	0	0	0	0	0	0	0	0	0	0	0	0	0	0	0	0
Sample 209	21	Control	0.638922	0.13356	0.0827083	0.137065	3.50459e-05	0	0.00459101	0	0	0	0	0.000420551	0	0	0	0	0	0.000876148	0	0	0.0017523	0	3.50459e-05	3.50459e-05	0	0	0	0	0	0	0	0	0	0	0	0	0	0	0	0	0	0	0
Sample 210	35	Control	0.24921	0.200919	0.00744016	0.434091	0.000491332	3.50951e-05	0.0118972	0	0.000456236	0	0	0.00119323	0	0	3.50951e-05	0.0825086	0	0.00336913	0	0	0.000245666	0	0.00291289	0.00105285	0	0	0.000315856	0	0	0	0	0.00350951	0	0	0	0	0	0	0	0	0.000210571	0	0
Sample 211	28	UTI	0.85545	0.0016482	0.000280544	0	3.5068e-05	0.136941	0	0	0	0	0.00326133	0.00035068	0	0	0	0	0	3.5068e-05	3.5068e-05	0	0	0	0	0	0	0	0	0	0	0	0	0	0	0	0	0	0	0	0	0	0	0	0
Sample 212	49	UTI	0.471333	0.00182347	7.01336e-05	0	0	0.446997	0.0742364	0	0.000385735	0	0.00087667	0.00077147	0	0	0	0	0	0	0.00255988	0	0	0	0.000350668	7.01336e-05	0	0	0	0	0	0	0	0	0	0	0	0	0	0	0	0	0	0	0
Sample 213	56	UTI	0.838374	0.0304869	3.50828e-05	0	0.000350828	0.0696043	0.0120334	0	0.000175414	0	0.000982318	0.00126298	0	0	3.50828e-05	0	0	0	0.044906	0	0	0	0.00105248	0.000385911	0	0	0	0	0	0	0	0	0	0	0	0	0	0	0	0	0	3.50828e-05	0
Sample 214	8	UTI	0.00122902	0.0188567	7.02297e-05	3.51148e-05	0.588173	0	0.000456493	0	0	3.51148e-05	0	0	0.338858	0	0	0	0	0	0	0	0	0	0	0	0	0	0	0	0	0	0	0	0	0	0	0.0222277	0	0.0272491	0	0	0	0	0
Sample 215	18	UTI	0.0727356	0.0756099	0.00283932	0.0123738	0.475077	0	0.000140213	3.50533e-05	0	0.00318985	0	0	0.340122	0.00413629	0	0	0	0.000806225	0	0	3.50533e-05	0	0	0	0	0	0	0	0	0	0	0	0	0	0	0.00627454	0	0.000806225	0	0	0	0	0
Sample 216	29	UTI	0.321024	0.0226197	0.000981939	0.0715413	0.0930037	0.000105208	0.00666316	0	7.01385e-05	0.000596177	0.000596177	0.000315623	0.347116	0.00462914	0	0.0211818	0.096195	7.01385e-05	0	0	0.000701385	0	0.000420831	0.00568122	0	0	0.000105208	0	0	0	0	0.000526039	0	0	0	0.00540067	0	0.000245485	0	0	0	0	0
Sample 217	14	UTI	0.999439	3.50447e-05	0.000280357	0	0	0	0	0	0	0	3.50447e-05	0.000210268	0	0	0	0	0	0	0	0	0	0	0	0	0	0	0	0	0	0	0	0	0	0	0	0	0	0	0	0	0	0	0
Sample 218	35	UTI	0.986613	0.0120554	7.00894e-05	0	0	0	0.000946206	0	0	0	0.000140179	0.000175223	0	0	0	0	0	0	0	0	0	0	0	0	0	0	0	0	0	0	0	0	0	0	0	0	0	0	0	0	0	0	0
Sample 219	14	UTI	0.882425	3.50447e-05	0.0019625	0.000315402	0	0	0.0013317	0	3.50447e-05	0	0.11386	3.50447e-05	0	0	0	0	0	0	0	0	0	0	0	0	0	0	0	0	0	0	0	0	0	0	0	0	0	0	0	0	0	0	0
Sample 220	19	UTI	0	0.992606	0	0.00508148	0	0	0.00178728	0	3.50447e-05	7.00894e-05	0	0	0	0	0	0	7.00894e-05	0	0	0	0	0	0.000245313	0.000105134	0	0	0	0	0	0	0	0	0	0	0	0	0	0	0	0	0	0	0
Sample 221	14	UTI	0.966708	3.50447e-05	0.0290871	0	0	0	0	0	0	0	3.50447e-05	0.00410023	0	0	0	0	0	0	0	0	0	0	0	0	0	0	0	0	0	0	0	0	0	0	0	0	0	0	0	0	0	0	0
Sample 222	41	UTI	0.321461	0.265127	0.00234873	0.389645	0.0171072	3.50557e-05	3.50557e-05	0	3.50557e-05	0	0	0.00220851	0	0	0	0	0	0.00115684	0	0	0.000771226	0	0	0	0	0	0	0	0	0	0	0	0	0	0	0	0	0	7.01115e-05	0	0	0	0
Sample 223	55	UTI	0.00157707	0.288813	0.000210275	0	0.687531	0	3.50459e-05	0	0	0	0	0	0	0	0	0.0134226	0.00515175	0.000140184	0	0	0	0	0	0.00280367	0	0	0	0	0	0	0	0.000315413	0	0	0	0	0	0	0	0	0	0	0
Sample 224	27	UTI	0.0390134	0.0742809	0.00275638	0.0564704	0.000212029	0.000706764	0.0154074	0	3.53382e-05	0.562867	0	0.000530073	3.53382e-05	0	0	0.0948477	0.118348	0.000494735	0.000141353	0	0.000106015	0	0.00201428	0.0264683	0	0	7.06764e-05	0	0	0	0	0.00441727	0	0	0	0	0	0	0	0	0	0	0
Sample 225	7	UTI	0.000280357	0	0.999334	0	7.00894e-05	7.00894e-05	0	0	0	0	0	0	0	0	0	0	3.50447e-05	3.50447e-05	0	0	0	0	0	0	0	0	0	0	0	0	0	0	0	0	0	0	0	0	0	0	0	0	0
Sample 226	14	UTI	0.302769	0.127164	0.026919	3.50508e-05	0.000981423	0	0	0	0	0	0	0.532562	0	0	0.000105152	0	0	0.00946372	0	0	0	0	0	0	0	0	0	0	0	0	0	0	0	0	0	0	0	0	0	0	0	0	0
Sample 227	21	UTI	0.248931	0.675405	0.0525338	3.50459e-05	7.00918e-05	0	0.000315413	0	0.00115652	0	3.50459e-05	0.00276863	0	0	0.000140184	0	0	0.0172776	0	0	0.0012967	0	3.50459e-05	0	0	0	0	0	0	0	0	0	0	0	0	0	0	0	0	0	0	0	0
Sample 228	14	UTI	0.880949	0	0.00399523	0	0	0	0	0	0	0.000350459	0.114705	0	0	0	0	0	0	0	0	0	0	0	0	0	0	0	0	0	0	0	0	0	0	0	0	0	0	0	0	0	0	0	0
Sample 229	28	UTI	0.885334	7.00894e-05	0.000140179	0.000210268	0.000210268	3.50447e-05	3.50447e-05	0	0.000315402	0.000140179	0.113405	0.000105134	0	0	0	0	0	0	0	0	0	0	0	0	0	0	0	0	0	0	0	0	0	0	0	0	0	0	0	0	0	0	0
Sample 230	36	UTI	0.80911	0	0.0847505	0.00269995	0	0	0	0	0.000561029	0.00241944	0.100354	0.000105193	0	0	0	0	0	0	0	0	0	0	0	0	0	0	0	0	0	0	0	0	0	0	0	0	0	0	0	0	0	0	0
Sample 231	42	UTI	0.664307	0	0.0792711	0.170668	0	0	0	0	0	0.000350447	0.0854039	0	0	0	0	0	0	0	0	0	0	0	0	0	0	0	0	0	0	0	0	0	0	0	0	0	0	0	0	0	0	0	0
Sample 232	14	UTI	0.322583	0	0.0433639	0.0573862	0.000105167	0	0	7.01115e-05	0	0	0.000105167	0.558017	0	0	0.000210334	0	0.00252401	0	0.00722148	0	0	0	0	0	0.00476758	0	0	0	0	0	0	0	0	0	0	0	0	0	0	0	0	0	0
Sample 233	24	UTI	0	0.000105326	0.539655	0	0	0	0.390233	0	0.00709195	7.02173e-05	3.51087e-05	0	3.51087e-05	0	0	0	0.000245761	0.000140435	7.02173e-05	0	0.0609486	0	0	0.000105326	0	0	0	0	0	0	0	0	0	0	0	0	0	0	0	0	0	0.000245761	0
Sample 234	49	UTI	0.366927	0.0599831	0.00365451	0.153454	0.000245977	0.233186	0.0813831	0	3.51395e-05	0.000421674	0.00221379	0.00231921	0	0	0	0.0609319	0.0235083	0.000421674	0.000386535	0	0.00112446	0	0.0041816	0.00474383	0	0	7.0279e-05	0	0	0	0	0	0	0	0	0	0	0	0	0	0	0	0
Sample 235	15	UTI	0.658208	0	0.0229917	0	0	3.50484e-05	0.0124071	0	0	0	0.296299	7.00967e-05	0	3.50484e-05	0	0	0	3.50484e-05	0.00431095	3.50484e-05	0	0	0	0	0.00360998	0	0	0	0	0	0	0	0	0	0	0	0	0	0	0	0	0	0
Sample 236	22	UTI	0.00651831	0	0.888523	0.0261784	0	0	3.50447e-05	0	0.0742597	0	0.00203259	0	0	0	0	3.50447e-05	0	0	0.00231295	0.000105134	0	0	0	0	0	0	0	0	0	0	0	0	0	0	0	0	0	0	0	0	0	0	0
Sample 237	1	UTI	0	3.50447e-05	0.998949	0	0	0	0	0	0	0	0	0	0	0	0	0	0	3.50447e-05	0	0.000981251	0	0	0	0	0	0	0	0	0	0	0	0	0	0	0	0	0	0	0	0	0	0	0
Sample 238	7	UTI	0.882776	0	0.00136674	0	0	0	0	0	0	0	0.115718	0	0	0.000140179	0	0	0	0	0	0	0	0	0	0	0	0	0	0	0	0	0	0	0	0	0	0	0	0	0	0	0	0	0
Sample 239	14	UTI	7.00894e-05	0	0.0960224	0	0	0	0.881759	0	0.000105134	0	0	0	0	0	0	0	0	0.0124409	0	0	0.00774487	0	0.00171719	0.000140179	0	0	0	0	0	0	0	0	0	0	0	0	0	0	0	0	0	0	0
Sample 240	21	UTI	0.725756	0.0281186	0.00732768	3.50607e-05	0.111914	0.0128322	0	0	0	7.01213e-05	0.10385	0.00056097	0	0.00743286	0	0	0	0.00182315	0.000105182	0	0	0	0	0	0	0	0	0	0	0	0	0	0	0	0	0	0	0	0.000175303	0	0	0	0
Sample 241	28	UTI	0.370661	3.50607e-05	0.000175303	0.000350607	0.0338335	0.566755	0.00185821	0	0	0	0.0149358	0.000981698	0	0.00245425	0	0	0	0	3.50607e-05	0	0	0	0	0	0	0	0	0	0	0	0	0	0.00785359	0	0	0	0	0	0	0	0	0	0
Sample 242	35	UTI	0.785925	0.023529	3.50656e-05	0	0.00781962	0.170313	0.000561049	0	0	0	0.00217407	0.00799495	0	0.000490918	0	0	0	0	0.000981836	0	0	0	7.01311e-05	0	0	0	0	0	0	0	0	0	0	0	0	0	0	0	0	0	0	3.50656e-05	0
Sample 243	7	UTI	0.527856	0	0.0496975	0	0.000140687	0	0	0	0	0	0	0.0224747	0	0	0.362936	0	0	0	3.51716e-05	0	0	0	0	0	0	0	0	0	0	0	0	0	0	0.0368599	0	0	0	0	0	0	0	0	0
Sample 244	14	UTI	0.000140179	0	0.0046259	0	0.995199	0	0	0	0	0	0	0	0	0	0	0	0	0	3.50447e-05	0	0	0	0	0	0	0	0	0	0	0	0	0	0	0	0	0	0	0	0	0	0	0	0
Sample 245	28	UTI	3.50447e-05	0	0.00655336	0.248782	0.714806	0	0	0	0	0.0295076	0	0.000280357	0	0	0	0	0	0	0	0	0	0	0	0	0	0	0	0	0	0	0	0	0	0	0	0	0	0	0	0	0	0	0
Sample 246	14	UTI	0.95202	0	0.000595801	7.00943e-05	0	0	0.0151754	0	0	0	0	0.0311219	0	0	0	0	0	0	0	0	0.00098132	0	0	0	0	0	0	0	0	0	0	0	0	0	0	0	0	0	0	0	0	0	0
Sample 247	21	UTI	0.80195	0.0206222	0.000105215	0.157051	0.000315645	0	0.00140287	0	0	0.00911865	0	0.00922386	0	0	0	0	0	3.50717e-05	0	0	3.50717e-05	0	0.000105215	3.50717e-05	0	0	0	0	0	0	0	0	0	0	0	0	0	0	0	0	0	0	0
Sample 248	28	UTI	0.588786	0.000455581	3.50447e-05	0.000245313	0	0	0.120308	0	0	0	3.50447e-05	0.000280357	0	0	0	0	0	0	0	0	0.288838	0	0	0	0	0	0	0	0	0	0	0	0	0	0	0	0	0	0	0	0	0	0
Sample 249	15	UTI	0.000105138	0.145651	0.00108642	0.000876148	0.845027	0.00627322	0	0	0.000210275	0	0	0	0	0	0	0	0	0.000735964	0	0	0	0	0	0	0	0	0	0	0	0	0	0	0	0	0	0	0	0	0	0	0	0	0
Sample 250	50	UTI	0.00290871	0.103312	3.50447e-05	0.0194498	0.332784	0.1604	0.0135623	0	0	0.000210268	0	0	0.366042	0	0	0	0	0	0	0	0.0010163	0	3.50447e-05	0.000140179	0	0	0	0	0	0	0	0	0	0	0	0	0	0	0	0	0	0	0
Sample 251	1	UTI	0.0001052	3.50668e-05	0.00087667	0.00129747	0.438125	0	0	0.00827577	0	0	0	0	0	0	0.000280534	0	0.000315601	0	0	0	0	0.545955	0	0	0	0	0	0	0	0	0	0	0	0	0	0	0	0	0	0	0	0	0
Sample 252	6	UTI	0.856585	0	0.140635	0	0	0	0.000105582	0	0	0	0	0.00267474	0	0	0	0	0	0	0	0	0	0	0	0	0	0	0	0	0	0	0	0	0	0	0	0	0	0	0	0	0	0	0
Sample 253	13	UTI	0.00960426	0.000350521	0.125416	0.000701041	0.000210312	0	0.0146868	0	0	0	0	0.000315468	0	0.848575	3.50521e-05	0	0	7.01041e-05	0	0	0	0	0	0	0	0	0	0	0	0	0	0	0	0	0	0	0	0	0	0	0	0	0
Sample 254	18	UTI	0.000455725	7.01115e-05	0.818972	0	0.000105167	3.50557e-05	0.16974	0	0.000946505	0	0	0	0	0	0.000105167	0	0	0.00049078	0.00238379	0	0	0	0	0	0	0	0	0	0	0	0	0	0	0	0	0	3.50557e-05	0	0.00648531	0	0	0	0
Sample 255	42	UTI	0.602628	0.388751	0.000140179	0	0	0	0.00476608	0	0.000140179	0	0	0.00213773	0	0	0	0	0	0	0	0	0.00126161	0	7.00894e-05	0	0	0	0	0	0	0	0	0	0	0	0	0	0	0	3.50447e-05	0	0	0	0
Sample 256	21	UTI	0.542782	0.00396422	0.114857	0.117839	0	0.108402	3.50816e-05	0	7.01631e-05	0.10307	0	7.01631e-05	0	0.000491142	0	0	0	0.00126294	0.00698123	0	0	0	0	0	0	0	0	0	0	0	0	0.000175408	0	0	0	0	0	0	0	0	0	0	0
Sample 257	35	UTI	0.00445067	0.0092518	0.000210268	0.460207	0	0.518171	0.000420536	0	0	0.00700894	3.50447e-05	0	0	0	0	0	0	3.50447e-05	0	0	0.000175223	0	0	0	0	0	0	0	0	0	0	0	0	0	0	0	0	0	0	0	0	0	0
Sample 258	42	UTI	0	0.00178747	0.00473153	0	0	0	0.988224	0	0.0010164	0	0	0	0	0	0	0	0	0.00136689	0	0	0.000876209	0	0.00105145	0.000946306	0	0	0	0	0	0	0	0	0	0	0	0	0	0	0	0	0	0	0
Sample 259	21	UTI	0.408621	0.00234799	0.00140179	0.00290871	0	0.420431	0.0323112	0	0.000560715	0	0.000280357	0.130051	0	0	0.000770983	0	0	0	0	0	0	0	0	0	0	0	0	0	0	0	0	0	0.000245313	0	0	0	0	0	0	0	0	0	0
Sample 260	31	UTI	0.414952	0.0130384	0.000455645	0.132558	0.0110406	0.193684	0.0775998	0	0	0	0.000350496	0.155515	0	0	0	0	0	0	0	0	0	0	0.000806141	0	0	0	0	0	0	0	0	0	0	0	0	0	0	0	0	0	0	0	0
Sample 261	38	UTI	0.104981	0.0453574	0.00946405	0.00311963	0.349048	0.356339	0.0162291	0	3.50521e-05	0	0.00017526	0.0165796	0	0	0	0.0937292	7.01041e-05	0.00157734	0	0	0.000490729	0	0.00126187	0.000841249	0	0	0	0	0	0	0	0.000630937	0	0	0	0	0	0	0	0	0	0	0
Sample 262	43	UTI	0	0.944958	3.51704e-05	0.0222629	0.00527556	0	0.00450181	0	0	0.0173038	0	3.51704e-05	0	0	0	0	0	3.51704e-05	0	0	0.000773749	0	0.00232125	0.00246193	0	3.51704e-05	0	0	0	0	0	0	0	0	0	0	0	0	0	0	0	0	0
Sample 263	26	UTI	0.214123	0	0.0571579	3.50447e-05	0	0	0.705975	0	0.00224286	0	0	0.000175223	0	0	3.50447e-05	0	0	3.50447e-05	0.000105134	0	0.0201156	0	0	0	0	0	0	0	0	0	0	0	0	0	0	0	0	0	0	0	0	0	0
Sample 264	14	UTI	0.62744	0	0.00052567	0	0	0.134186	0	0	0	0	0.000105134	0.237568	0	0	0.000105134	0	0	0	0	0	0	0	0	0	0	0	0	0	0	0	0	0	0	0	0	0	0	0	0	0	0	0	0
Sample 265	16	UTI	0.364457	0.435873	0.103277	0.000140514	0.00140514	0.00843081	0.0143675	0	7.02568e-05	0	0.00021077	0.00734183	0	3.51284e-05	0.00122949	0	0.00449643	0.0468261	0.00021077	0	0	0	0.00583131	0.00551516	0	0	0	0	0	0	0	0.000175642	0	7.02568e-05	0	0	0	0	0	0	0	0	0
Sample 266	23	UTI	0.00588751	0.722937	0.0200105	0	0	3.50447e-05	0.135483	0	0.000420536	0	0	0.000105134	0	0	0	0	0.0343438	0.010969	0.00420536	0	0.000105134	0	0.0356755	0.0296478	0	0	0	0	0	0	0	0	0	0	0	0	0	0	0	0	0	0	0
Sample 267	30	UTI	0.000946273	0.777381	0.0276171	0	0	0	0.0642765	0	3.50471e-05	0	0	0.00073599	0	0	0.00830617	0	0.0427575	0.0220797	0	0	0.000700943	0	0.0303508	0.0241475	0	0.000525707	0	0	0	3.50471e-05	0	0	0	0	0	0	0	0	0	0	0	0	0
Sample 268	37	UTI	0.00010537	3.51235e-05	0.0377577	0.000210741	7.02469e-05	0	0.453198	0	0.507358	0	0	0.000140494	3.51235e-05	0	0	0	3.51235e-05	0.000140494	0	0	0	0	0	0.00091321	0	0	0	0	0	0	0	0	0	0	0	0	0	0	0	0	0	0	0
Sample 269	2	UTI	0.000105215	0	0.00154316	0	0.000420861	0	0	0.995335	3.50717e-05	3.50717e-05	0	0	0	0	0.000982008	0	0	0	0	0	0	0	0	0	0	0	0	0	0	0	0	0	0	0	0	0	0	0	0	0.000385789	0	0	0
Sample 270	15	UTI	0.806967	0	0.185989	0	0	0	0	0	0.0034345	0	0	0.00353964	0	0	0	0	0	3.50459e-05	0	0	0	0	0	0	0	0	0	0	0	0	0	0	0	0	0	0	0	0	0	0	0	0	0
Sample 271	50	UTI	0.00371474	0.971088	0	0.000105134	0	0	0.0197652	0	3.50447e-05	0	0	0	0	0	0	3.50447e-05	0	0	0	0	0.00487121	0	0	0	0	0	0	0	0	0	0	0	0	0	0	0	0	0	0	0	0	0	0
Sample 272	20	UTI	0.938763	0.00242003	0.0562219	0.00059624	7.01459e-05	0	0	0	0	0	0.00108726	0.000105219	0	0	0	0	0	0.000736532	0	0	0	0	0	0	0	0	0	0	0	0	0	0	0	0	0	0	0	0	0	0	0	0	0
Sample 273	32	UTI	0.693403	0.00610248	0.000350717	0.299267	0.000350717	0	7.01434e-05	0	0	0.000245502	3.50717e-05	0.000140287	0	0	0	0	0	0	0	0	3.50717e-05	0	0	0	0	0	0	0	0	0	0	0	0	0	0	0	0	0	0	0	0	0	0
Sample 274	35	UTI	0.000876271	3.50508e-05	0.309394	0.000280407	7.01016e-05	0	0.683211	0	3.50508e-05	0	0	0	0	0	0.000175254	0	0.000350508	0	0.00469681	0	0	0	0	0	0	0	0	0	0	0	0	0	0	0	0	0	0	0	0	0.000140203	0	0	0
Sample 275	21	UTI	7.01115e-05	0.328683	0.306948	0.282164	0	0	0	0	0	0.00466241	0.00024539	0	0	0	0	0	0	0.0772278	0	0	0	0	0	0	0	0	0	0	0	0	0	0	0	0	0	0	0	0	0	0	0	0	0
Sample 276	8	UTI	0.221412	0.710706	0.032977	0.00546697	7.00894e-05	0	0.00245313	0	7.00894e-05	0	0	0.0190994	0	0	3.50447e-05	0	0	0.00749956	0	0	0	0	3.50447e-05	0.000140179	0	0	0	0	0	0	0	0	0	0	0	0	0	0	0	3.50447e-05	0	0	0
Sample 277	15	UTI	0.251735	0.34586	0.246372	0	0.000175279	0.0748089	0.000560892	7.01115e-05	0.00024539	0	7.01115e-05	0.0341443	0	0	0	0	0	0.0457477	0	0	0	0	0	3.50557e-05	0	0	0	0	0	0	0	0.000175279	0	0	0	0	0	0	0	0	0	0	0
Sample 278	34	UTI	0.32539	0.020431	0.00364465	0.124969	0	0.421237	0.00483617	0	0	0	0.00182232	0.000490626	0	0	0	0.0947258	0	0	0	0	0.00245313	0	0	0	0	0	0	0	0	0	0	0	0	0	0	0	0	0	0	0	0	0	0
Sample 279	0	UTI	0.000280367	0	7.00918e-05	0	0.000140184	0	0	0.998984	0	0	0	0.000105138	0	0	0.000105138	0	0	0	0	0	0	0	0	0	0	0	0	0	0	0	0	0	0	0	0	0	0	0	0	0	0	0	0
Sample 280	36	UTI	0.80068	0.0275226	0.000245425	0.00480331	0.000245425	0	0.00122712	0	0	0.0594979	0	0.000455789	0	3.50607e-05	0	0.101466	0	7.01213e-05	3.50607e-05	0	0.000490849	0	0.000105182	0	0	0	0.00266461	0	0	0	0	0.000420728	0	0	0	0	0	0	0	0	0	0	0
Sample 281	7	UTI	3.50447e-05	0.628772	0.361346	0	0	0	0	0	0	0	0	0	0	0	0	0	0	0.00963729	0	0	0	0	0	0	0	0	0	0	0	0	0	0	0	0	0	0	0	0	0	0.000175223	0	0	0
Sample 282	28	UTI	0.777209	0.0774332	0.135429	0	0.000210512	0	0.000210512	0	0	0	0	0.000526279	0	0	0	0	0	0.00898183	0	0	0	0	0	0	0	0	0	0	0	0	0	0	0	0	0	0	0	0	0	0	0	0	0
Sample 283	38	UTI	0.685183	0.00234808	0	0.312259	0	0	0	0	0	0	0	0.000140184	0	0	0	0	0	0	0	0	0	0	0	0	0	0	0	0	0	0	0	0	0	0	0	0	0	0	0	3.50459e-05	0	0	0
Sample 284	15	UTI	0	0.384861	0.0712458	0.500859	0	0	0	0	0.0269844	0	0	0	0	0	0.000700894	0	0	0.0138777	0.00143683	0	0	0	0	0	0	0	0	0	0	0	0	0	0	0	0	0	0	0	0	0	0	0	0
Sample 285	13	UTI	0.000105138	0.733546	0.205509	0	0	3.50459e-05	3.50459e-05	0	0.00126165	0	0	3.50459e-05	0	0	0	0	0	0.0594028	0	0	0	0	3.50459e-05	0	0	0	0	0	0	0	0	0	0	0	0	0	0	0	0	0	0	0	0
Sample 286	15	UTI	0.65622	0.0632734	0.0581554	0.000245382	0.000140218	0	0	0	7.0109e-05	0.0345988	0	0.0523714	0	0	0.0106566	0	0.0840958	0.0222246	0	0	0	0	0	0.0172819	0	0	0	0	0	0	0	0	0	0.000666036	0	0	0	0	0	0	0	0	0
Sample 287	20	UTI	0	0.000105138	0.975748	0	0.000455597	0	0.0038901	0	0.0112848	0	0	0	0	0	0.000806056	0	7.00918e-05	7.00918e-05	0.0055723	0	0	0	0	0	0	0	0	0	0	0.00105138	0	0	3.50459e-05	0	0	0	0	0	0	3.50459e-05	0	0	0
Sample 288	21	UTI	7.00967e-05	0	0.78645	0.210571	0	0	7.00967e-05	0	0	3.50484e-05	0	0	0	0	0	0	0	7.00967e-05	0	0	0	0	0	0	0	0	0	0	0	0	0	0	0	0	0	0	0	0	0	0.00269872	0	0	0
Sample 289	22	UTI	0.000105134	0.812756	0.000105134	0	0.187033	0	0	0	0	0	0	0	0	0	0	0	0	0	0	0	0	0	0	0	0	0	0	0	0	0	0	0	0	0	0	0	0	0	0	0	0	0	0
Sample 290	14	UTI	7.00943e-05	3.50471e-05	0.8957	3.50471e-05	7.00943e-05	0	3.50471e-05	0	0.103109	3.50471e-05	0	0	0	0	0.000315424	0	0	7.00943e-05	7.00943e-05	0	0	0	0	0	0	0	0	3.50471e-05	0	0	0	0	0	0	0	0	0	0	0	3.50471e-05	0	0	0
Sample 291	29	UTI	0.000280357	0.238444	0.484528	0	0.000245313	3.50447e-05	0.00224286	0	0.204871	0	0	0	0	0	0	0	0	0.069038	0.000140179	0	0	0	0.000140179	0	0	0	0	0	0	0	0	0	0	0	0	0	0	0	0	0	0	0	0
Sample 292	38	UTI	0.865434	0.00431594	0.0708446	0.0100705	0	0.00891259	0.00950911	0	0	0	0	0.00771957	0	0	0	0	0	0.00242114	0.0204569	0	0	0	0.000175445	0	0	0	0	0	0	0	0	0.000105267	0	0	0	0	0	0	0	0	0	0	0
Sample 293	43	UTI	0.912275	0.00217384	3.50619e-05	0	0.000105186	0.0744714	0.000911609	0	0.000385681	0	0.000140248	0.00936152	0	0	0	0	7.01238e-05	0	0	0	3.50619e-05	0	3.50619e-05	0	0	0	0	0	0	0	0	0	0	0	0	0	0	0	0	0	0	0	0
Sample 294	57	UTI	0.000105204	0.94354	0.0339809	0	0	0	0	0	0	0.00126245	0	3.5068e-05	0	0	0	0	0	0.0191471	0.00192874	0	0	0	0	0	0	0	0	0	0	0	0	0	0	0	0	0	0	0	0	0	0	0	0
Sample 295	15	UTI	0.995234	0	0.000175223	0	0	0	0	0	7.00894e-05	0	0.00452076	0	0	0	0	0	0	0	0	0	0	0	0	0	0	0	0	0	0	0	0	0	0	0	0	0	0	0	0	0	0	0	0
Sample 296	22	UTI	0.946448	0	0.0494866	0	0	0	0	0	0.00101637	0	0.00276872	3.50471e-05	0	0	0	0	0	0	0.00024533	0	0	0	0	0	0	0	0	0	0	0	0	0	0	0	0	0	0	0	0	0	0	0	0
Sample 297	50	UTI	0.663582	0.0461619	0.00473186	0.0207851	0	0.132072	0.101647	0	3.50508e-05	0.0100946	0.0129338	0.000911321	0	0	0	0	0.000105152	0.000210305	0.00140203	0	0	0	0.00119173	0.000981423	0	0	0	0	0	0	0	0.000210305	0	0	0	0	0.00168244	0	0.00122678	0	0	0	0
Sample 298	21	UTI	0.000140189	0.00939263	0.00539726	0	0.974205	0.010374	0	0	0.000280377	0	0	0	0	0	3.50471e-05	0	0	0.000175236	0	0	0	0	0	0	0	0	0	0	0	0	0	0	0	0	0	0	0	0	0	0	0	0	0
Sample 299	28	UTI	0.000140184	0	0.97354	0	0.021343	0	0.0016822	0	0.00308404	0	0	0	0	0	3.50459e-05	0	3.50459e-05	3.50459e-05	0.000105138	0	0	0	0	0	0	0	0	0	0	0	0	0	0	0	0	0	0	0	0	0	0	0	0
Sample 300	8	UTI	3.50459e-05	0	0.0151398	0.982898	3.50459e-05	0	0.00185743	0	0	0	0	0	0	0	0	0	0	3.50459e-05	0	0	0	0	0	0	0	0	0	0	0	0	0	0	0	0	0	0	0	0	0	0	0	0	0
Sample 301	36	UTI	0.735416	0	0.0001404	0.251702	3.51e-05	0	0.00716041	0	0	0	0	0.000351	0	0	0	0.0041769	0	0	0	0	0.000982801	0	0	0	0	0	0	0	0	0	0	0	0	0	0	0	0	0	0	0	0	0	0
Sample 302	70	UTI	0.0368107	0.0169652	0.000140499	0.110713	0.278293	0.137197	7.02494e-05	0	0	0.0214612	0	0.00172111	0.394837	0.00108887	0	0	0	0	0.00052687	0	0.000140499	0	3.51247e-05	0	0	0	0	0	0	0	0	0	0	0	0	0	0	0	0	0	0	0	0
Sample 303	78	UTI	7.04126e-05	0.445043	0	0	0.164519	7.04126e-05	0.00197155	0	0	0.385368	0	0	0	0	0	0	3.52063e-05	0	0	0	0.00207717	0	0.000316857	0.000316857	0	0	0	0	0	0.000211238	0	0	0	0	0	0	0	0	0	0	0	0	0
Sample 304	14	UTI	0.149337	0.378286	0.294012	0.0738274	0	0	0.00154245	0	0	0	0	0.0364229	0	0	0	0	0	0.0655542	3.50557e-05	0	0.000666059	0	0.000280446	3.50557e-05	0	0	0	0	0	0	0	0	0	0	0	0	0	0	0	0	0	0	0
Sample 305	21	UTI	0	0.777961	0.0104097	0	0	0	0.154884	0	0	0	0	0	0	0	0	0	0	0.00518734	0	0	0.00648418	0	0.0333322	0.0116014	0	0	0	0	0	0	0	0	0	0	0	0	0	0	0	0	0	3.50496e-05	0
Sample 306	7	UTI	0	3.50594e-05	0.000175297	7.01189e-05	0	0	0.27427	0	0.721909	0.000105178	0	3.50594e-05	0.000105178	0	0	0	0.000175297	0	0	0	0	0	0	0	0	0	0.000175297	0	0	0.00213862	0	0	0	0	0	0	0	0	0	0.000105178	0	0.000210357	0
Sample 307	16	UTI	0.991902	0.000210342	0.00683611	0	3.5057e-05	0	0	0	0.000595968	0	0	0.000315513	0	0	0	0	3.5057e-05	3.5057e-05	0	0	0	0	0	0	0	0	0	0	0	0	0	0	0	0	0	0	0	0	0	0	0	0	0
Sample 308	20	UTI	0.119491	0.0862796	0.32846	0	0.0018978	0	0	0	0.460533	0	0	0.000105433	0.0006326	0	0.000210867	0	0	0	0	0	0	0	0	0	0	0	0	0	0	0	0	0	0	0	0	0	0	0	0	0	0	0	0
Sample 309	27	UTI	0	0	0.00680032	0	0.000528523	0	3.52348e-05	0	0.98129	0	0	0	0.00197315	0	0.000528523	0	0.000211409	0	0	0	0	0	0	0	0	0	0	0	0	0	0	0	0	0	0	0	0	0	0	3.52348e-05	0	0	0
Sample 310	19	UTI	0.391219	0	0.398712	0.0280749	0	0	0	0	0.00235716	0	0	0.179144	0	0	0	0	0	0	0.00045736	0	0	0	0	0	0	0	0	3.51815e-05	0	0	0	0	0	0	0	0	0	0	0	0	0	0	0
Sample 311	22	UTI	7.03755e-05	0.000105563	0.0995461	0	0.00112601	0	0	0	0.891657	0	0	0	0	0	0.000492628	0	0.000105563	0	0.00175939	0	0	0	0	0	7.03755e-05	0	0	0	0	0	0	0	0	0	0	0	0	0	0.000105563	0.000668567	0	0.00031669	0
Sample 312	37	UTI	0.994989	0.00367969	0	0	7.00894e-05	0	0.000245313	0	0.000735938	0	0	0.000245313	0	0	0	0	3.50447e-05	0	0	0	0	0	0	0	0	0	0	0	0	0	0	0	0	0	0	0	0	0	0	0	0	0	0
Sample 313	45	UTI	3.50545e-05	0.867774	0.0193851	0.0166859	0	0	0.000946472	0	0.00171767	0.0925439	0	0	0	0	0.000105164	0	0	0.000630981	7.0109e-05	0	0	0	0	0	0	0	0	0	0	3.50545e-05	0	0	0	0	0	0	0	0	0	0	0	0	0
Sample 314	7	UTI	0.000105149	0.95745	0.0337177	0	0	0	0.000490694	0	0.00792121	0	0	0	3.50496e-05	0	0	0	3.50496e-05	0.000210298	0	0	3.50496e-05	0	0	0	0	0	0	0	0	0	0	0	0	0	0	0	0	0	0	0	0	0	0
Sample 315	14	UTI	0.00718416	0.341931	0.0561065	3.50447e-05	3.50447e-05	0	0.0378132	0	0.00122656	0	0	0.00220781	0	0.47058	0	0	0	0.0246014	0.0467496	0	0	0	0.00770983	0.00381987	0	0	0	0	0	0	0	0	0	0	0	0	0	0	0	0	0	0	0
Sample 316	21	UTI	0.00273368	0	0.0011916	0	3.50471e-05	0	0.974556	0	0.0114955	0	0	7.00943e-05	0	0.00984825	0	0	0	7.00943e-05	0	0	0	0	0	0	0	0	0	0	0	0	0	0	0	0	0	0	0	0	0	0	0	0	0
Sample 317	28	UTI	0.997056	0	0.000560754	0	0	0	0.00220797	0	0	0	0	0.000140189	0	0	0	0	0	0	3.50471e-05	0	0	0	0	0	0	0	0	0	0	0	0	0	0	0	0	0	0	0	0	0	0	0	0
Sample 318	35	UTI	0.47535	0.00182463	0	0.522053	0	0	0.000491245	0	0.000105267	0	0	7.01779e-05	0	0	0	0	0	0	0	0	0	0	7.01779e-05	3.5089e-05	0	0	0	0	0	0	0	0	0	0	0	0	0	0	0	0	0	0	0
Sample 319	0	UTI	0.000210416	0.000210416	3.50693e-05	0.000140277	0.00115729	0	0.000140277	0.996598	0	0	0	0	0.000841662	0	0.000140277	0	0.000105208	0	7.01385e-05	0	0	0	0	0	0	0	0	0	3.50693e-05	0	0	0	0	0	0	0	0	0	0	0	0	0	0
Sample 320	29	UTI	0.000561423	0.0593003	0.000631601	0.0785642	0.581108	0.170567	0.000736868	0	0	0.0991965	0	0.00164918	0	0	0	0	0	0.000175445	0.0072985	0	0.000210534	0	0	0	0	0	0	0	0	0	0	0	0	0	0	0	0	0	0	0	0	0	0
Sample 321	7	UTI	3.5068e-05	7.01361e-05	0.00122738	3.5068e-05	0.000596157	0	0	0	0.997545	0	0	0	0.000140272	0	0	0	0.000105204	0	0	0	0	0	0	0	0	0	0	0	0	0	0	0	0	0	0	3.5068e-05	0	0	0	0	0	0	0
Sample 322	13	UTI	0	0	0.952251	0	0	0	0	0	0.00802833	0	0	0	0	0	0.0396508	0	0	0	0	0	0	0	0	0	0	0	0	0	0	0	0	0	0	0	0	0	0	0	0	0	0	0	0
Sample 323	22	UTI	0.031136	0.342391	0.161431	3.50631e-05	0.000350631	0	0.0446704	0	0.354909	7.01262e-05	0.00231417	0	0	0	0.00101683	7.01262e-05	0.000140252	3.50631e-05	0.0486325	0	0	0	0	0	0	0	0	0	0	0.000666199	0	0	0	0	0	0	0.000175316	0	0.0019986	0.000350631	0	0	0
Sample 324	30	UTI	0.678619	0.0167893	3.50508e-05	0	0.000105152	0.134315	7.01016e-05	0	0.0493866	0	0	0.120189	0	0	0	0	7.01016e-05	0	0	0	0	0	0	0	0	0	0	0	0	0	0	0	0	0	0	0	0	0	0	0	0	0	0
Sample 325	21	UTI	3.50459e-05	0.800273	0.0871592	0	0	0	0	0	0.111831	0	0	0	0	0	0	0	3.50459e-05	0.000630826	0	0	0	0	0	0	0	0	0	0	0	0	0	0	0	0	0	0	0	0	0	0	0	0	0
Sample 326	50	UTI	3.50459e-05	0.999054	0	7.00918e-05	3.50459e-05	0	0.000490643	0	3.50459e-05	0	0	0	0	0	0	0	3.50459e-05	0	0	0	0	0	0.000140184	0	0	0	0	0	0	0	0	0	0	0	0	0	0	0	0.000105138	0	0	0	0
Sample 327	61	UTI	0.401784	0.369058	0.000528989	0.161976	0.00236282	0	0.000634786	0	0	0.0611511	0	0.00172803	0	0	0	0	0.000105798	0.000387925	0	0	0	0	0.000246861	3.52659e-05	0	0	0	0	0	0	0	0	0	0	0	0	0	0	0	0	0	0	0
Sample 328	47	UTI	0.000175223	0.966532	0.00497634	0.0167163	0.000105134	3.50447e-05	0.00343438	0	0	0	0	0	0	0	0	0.000105134	0	0.00332924	0	0	0	0	0.000560715	0.000665849	0	0	0	0	0.0016471	0	0	0	0	0	0	0	0	0	0.00171719	0	0	0	0
Sample 329	14	UTI	3.50447e-05	0.986648	0.00059576	0	0	0	0	0	0.0126511	0	0	0	0	0	0	0	0	0	0	0	0	0	0	0	0	0	0	0	0	0	0	0	0	0	0	0	0	0	0	0	0	0	0
Sample 330	7	UTI	0.999124	0	0	0	0	0	0.000735938	0	0	0	0	0.000140179	0	0	0	0	0	0	0	0	0	0	0	0	0	0	0	0	0	0	0	0	0	0	0	0	0	0	0	0	0	0	0
Sample 331	28	UTI	0.99632	0.000105134	0.000981251	0	7.00894e-05	0	0	0	0.00238304	0	0	0.000140179	0	0	0	0	0	0	0	0	0	0	0	0	0	0	0	0	0	0	0	0	0	0	0	0	0	0	0	0	0	0	0
Sample 332	14	UTI	0.99611	3.50459e-05	0	0.000315413	3.50459e-05	0.000140184	0	0	0	0	0.00329432	7.00918e-05	0	0	0	0	0	0	0	0	0	0	0	0	0	0	0	0	0	0	0	0	0	0	0	0	0	0	0	0	0	0	0
Sample 333	21	UTI	0.995339	0	0	0	3.50447e-05	0	0	0	0	0	0.00438059	0.000245313	0	0	0	0	0	0	0	0	0	0	0	0	0	0	0	0	0	0	0	0	0	0	0	0	0	0	0	0	0	0	0
Sample 334	35	UTI	0.98896	0.000841161	0.000175242	0.00164727	0	0.000315435	0.00364503	0	0	0.000175242	0.00399551	0.00021029	0	0	0	0	3.50484e-05	0	0	0	0	0	0	0	0	0	0	0	0	0	0	0	0	0	0	0	0	0	0	0	0	0	0
Sample 335	42	UTI	0.994988	0	3.50459e-05	0	0	0	0.00094624	0	0	0	0.00367982	0.000245321	0	0	0	0	7.00918e-05	0	0	0	0	0	0	0	0	0	0	0	0	0	0	0	0	0	0	0	0	0	0	0	0	3.50459e-05	0
Sample 336	27	UTI	0.267279	0	0.00021029	0.000245339	0.723644	0	0	0	0.00353989	3.50484e-05	0	3.50484e-05	0	0.00487172	0	0	0	0	0	0	0	0	0	0	0	0	0	0	0	3.50484e-05	0	0	0	0	0	0	0	0	0	0	0	0	0

## Sheet: Table S5
Table S5 Microbial relative abundance of fecal samples undergoing shotgun metagenomics sequencing (Species level) (n = 44)
Sample	Group	Pathogen	Pathogen Gram staining	Klebsiella_pneumoniae	Unclassified	Escherichia_coli	Klebsiella_aerogenes	Enterococcus_faecalis	Enterococcus_faecium	Raoultella_ornithinolytica	Klebsiella_michiganensis	Staphylococcus_epidermidis	Veillonella_parvula	Citrobacter_koseri	Klebsiella_grimontii
Sample 1	UTI	K.aerogenes	Gram negative	0.730301	0.0201992	0.000143247	0.156859	0.00370717	0	0	0	1.04839e-05	0.0538472	0	0
Sample 2	UTI	K.pneumoniae	Gram negative	0.9952	0	0	0.0028163	0	0	0	5.4e-06	0	0	0.001961	0
Sample 3	UTI	K.aerogenes	Gram negative	3.21442e-05	0.0288767	0	0.966603	0	0	0	0	0.00359743	0	0	0
Sample 4	UTI	C.koseri	Gram negative	1.1e-06	0	0	0	0.234041	0.0001221	0	0.740431	0.0229166	0	0	0
Sample 5	UTI	K.aerogenes	Gram negative	8.98762e-05	0.02626	0	0.970694	0	0	0	0	0.00295618	0	0	0
Sample 6	UTI	K.aerogenes	Gram negative	2.5206e-05	0.0192211	0	0.980495	0	0	0	0	0.000149471	0	0	0
Sample 7	UTI	K.pneumoniae	Gram negative	0.00116367	0.108024	4.10309e-06	0	0	0	0.887146	0	0.000646861	0	0	0
Sample 8	UTI	K.aerogenes	Gram negative	7.93667e-06	0.0437752	0	0.955449	0	0	0	0	0.000272333	0	0	0
Sample 9	UTI	K.pneumoniae	Gram negative	0.1372	0.170628	0.0508293	0	0.000901279	0	0.0181078	0	0.000474235	0.524707	0	0
Sample 10	UTI	E.coli	Gram negative	0.000205128	0.129338	0.870156	0	0	0	0	0	0.000237691	0	0	0
Sample 11	UTI	E.coli	Gram negative	2.23113e-05	0.121602	0.764028	0	0	0.0758749	0	0	0.000129652	0.0378806	0	0
Sample 12	UTI	E.faecalis	Gram positive	6.97584e-05	0.195404	0.190931	0	0.00920876	0.0150497	0	0	0.00309246	0.00810131	0	0.0134855
Sample 13	UTI	K.pneumoniae	Gram negative	0.103297	0.262435	0	0	0.0399315	0.261605	0	0	0.0277233	0.00848192	0	0
Sample 14	UTI	K.aerogenes	Gram negative	0.842041	0	0	0.0051974	0.0311283	7e-06	0.0006169	0	0.0002735	0	0	0
Sample 15	UTI	K.pneumoniae	Gram negative	0.981522	0	0	7e-07	0.0077345	0.0001847	0	0	2.73e-05	0	0	0
Sample 16	UTI	E.faecium	Gram positive	0	0.148579	0	0	0.0617188	0.524911	0	0	0.216013	0	0	0
Sample 17	UTI	E.cloacae	Gram negative	0.00016143	0.789915	0	0	0.0889504	0	0	0	0.00584499	0	0	0
Sample 18	UTI	K.aerogenes	Gram negative	1.36404e-05	0.0043521	0	0.995634	0	0	0	0	0	0	0	0
Sample 19	UTI	E.coli	Gram negative	0	0.097891	0.898006	0	0	0.00145826	0	0	8.66025e-05	0	0	0
Sample 20	UTI	K.pneumoniae	Gram negative	0.925408	0	0	0	0	0	0	0	0	0	0	0.0001535
Sample 21	UTI	E.cloacae	Gram negative	0.96175	0.0233807	0	0	0.00399232	0	4.94169e-05	0	0.0081994	0	0	0
Sample 22	UTI	E.coli	Gram negative	0.00165197	0.113657	0.586177	6.88688e-05	0.00647757	0.000167164	0	0	5.06102e-05	0.276607	0	0
Sample 23	UTI	K.pneumoniae	Gram negative	0.471043	0.0112101	2.27422e-05	0.517724	0	0	0	0	0	0	0	0
Sample 24	Controls	Controls	Controls	0.189416	0	1.43e-05	0	0.0007012	0.254411	0	0	0.0030782	0	0	0
Sample 25	Controls	Controls	Controls	0.10326	0	0	0	0	0	0	0	0	0	0.890674	0
Sample 26	Controls	Controls	Controls	0.000249293	0.0546351	0	0	0	0.0425333	0.765988	0	0.0164623	0	0	0
Sample 27	Controls	Controls	Controls	6.23719e-05	0.189975	0	5.92128e-05	0.000366779	0.784681	0.000503026	0	0.00919613	0	0	0
Sample 28	Controls	Controls	Controls	4.31471e-06	0.0620197	0	0	0.783132	0	0	0	0.0543996	0	0	0
Sample 29	Controls	Controls	Controls	0	0.0908247	0.559626	0.224968	0.120246	0	0	0	0.00431022	0	0	0
Sample 30	Controls	Controls	Controls	0.074165	0.255356	0	0	0.0112382	0	0	0	0.0439965	0.00135704	0	0.000234116
Sample 31	Controls	Controls	Controls	0	0	0	0	0.735605	0	0	0	0.136623	7.9e-06	0	0
Sample 32	Controls	Controls	Controls	0.821754	0.124049	0.020734	0	0	0	0	0	0	0	0	0
Sample 33	Controls	Controls	Controls	0.960683	0.0390312	0	0	0	7.20727e-06	9.48476e-05	0	0.000158175	0	0	0
Sample 34	Controls	Controls	Controls	0.595242	0.361384	0	9.13221e-06	0.0122958	0	0.0121299	3.65927e-05	0	3.72952e-05	0	0
Sample 35	Controls	Controls	Controls	0.238754	0.231815	0.00536155	0	0.00468263	0	0.000118224	0	0.140524	0.292666	0	0.00143712
Sample 36	Controls	Controls	Controls	0.20814	0.196596	2.74764e-05	0	0.0118426	0	0.00163308	0.0751624	0.00637236	0.0184205	0	0.45345
Sample 37	Controls	Controls	Controls	0.180007	0.215964	0.603714	0	0	0	0	0	0	0	0	0
Sample 38	Controls	Controls	Controls	0.489495	0.3325	0.113301	0	0.00353681	0	0	0	0	0	0	0
Sample 39	Controls	Controls	Controls	0.0308082	0.0385327	0	0.810859	0.000886665	0	0	0	0.00462043	0.000633511	0	0
Sample 40	Controls	Controls	Controls	0.956501	0	0.0001906	0.0129215	0.0008019	1.69e-05	0	0	0.024497	0	0	0
Sample 41	Controls	Controls	Controls	0.0143066	0.130171	0.658937	0.00288566	0.105922	0.0193862	0.000476406	0	0	0	0	0
Sample 42	Controls	Controls	Controls	0.494408	0.0230421	0.421772	1.69014e-05	0.00913348	0	0	0	0.0266125	0	0	0

## Sheet: Table S6
Table S6 Demographics and clinical variables of matched pre-UTI samples in UTI infants and controls undergoing shotgun metagenomics sequencing (n = 44)
Table S6.1 Demographics and clinical variables of matched samples in K.pneumoniae-associated UTI infants and controls
Variable	Controls	UTI group	P-value
	(n = 14)	(n = 7)
Infant characteristics
Gestational age (weeks), mean (SD)	30.17 (2.07)	28.96 (1.12)	0.170
Birth Weight (g), mean (SD)	1330.00 (112.18)	1260.00 (140.71)	0.230
Male, n/N (%)	9 (64.3)	4 (57.1)	1.000
Small for gestational age, n/N (%)	3 (21.4)	0 (0.0)	0.508
Apgar score at 1 minute, mean (SD)	8.07 (1.64)	7.00 (2.45)	0.246
Apgar score at 5 minute, mean (SD)	9.00 (0.88)	7.86 (1.46)	0.036
Maternal characteristics
Multiple pregnancy, n/N (%)	7 (50.0)	2 (28.6)	0.640
Vaginal delivery, n/N (%)	4 (28.6)	4 (57.1)	0.427
PPROM, n/N (%)	4 (28.6)	2 (28.6)	1.000
Use of prenatal antibiotics, n/N (%)	2 (14.3)	4 (57.1)	0.124
Gestational diabetes mellitus, n/N (%)	3 (21.4)	0 (0.0)	0.508
gestational hypertension, n/N (%)	14 (100.0)	7 (100.0)	NA
Treatment*
Exclusive breastmilk feeding, n/N (%)	10 (71.4)	4 (57.1)	0.427
Antibiotics use (days), mean (SD)	0.00 (0.00)	0.29 (0.49)	0.036
Probiotics use (days), mean (SD)	0.00 (0.00)	0.00 (0.00)	NaN
Table S6.2 Demographics and clinical variables of matched samples in K.aerogenes-associated UTI infants and controls
Variable	Controls	UTI group	P-value
	(n = 14)	(n = 7)
Infant characteristics
Gestational age (weeks), mean (SD)	30.17 (2.07)	28.96 (1.12)	0.17
Birth Weight (g), mean (SD)	1330.00 (112.18)	1260.00 (140.71)	0.23
Male, n/N (%)	9 (64.3)	4 (57.1)	1
Small for gestational age, n/N (%)	3 (21.4)	0 (0.0)	0.508
Apgar score at 1 minute, mean (SD)	8.07 (1.64)	7.00 (2.45)	0.246
Apgar score at 5 minute, mean (SD)	9.00 (0.88)	7.86 (1.46)	0.036
Maternal characteristics
Multiple pregnancy, n/N (%)	7 (50.0)	2 (28.6)	0.64
Vaginal delivery, n/N (%)	4 (28.6)	4 (57.1)	0.427
PPROM, n/N (%)	4 (28.6)	2 (28.6)	1
Use of prenatal antibiotics, n/N (%)	2 (14.3)	4 (57.1)	0.124
Gestational diabetes mellitus, n/N (%)	3 (21.4)	0 (0.0)	0.508
gestational hypertension, n/N (%)	14 (100.0)	7 (100.0)	NA
Treatment*
Exclusive breastmilk feeding, n/N (%)	10 (71.4)	3 (42.9)	0.427
Antibiotics use (days), mean (SD)	0.00 (0.00)	0.29 (0.49)	0.036
Probiotics use (days), mean (SD)	0.00 (0.00)	0.00 (0.00)	NA
Table S6.3 Demographics and clinical variables of matched samples in E.coli-associated UTI infants and controls
Variable	Controls	UTI group	P-value
	(n = 8)	(n = 4)
Infant characteristics
Gestational age (weeks), mean (SD)	29.75 (2.24)	29.61 (0.75)	0.906
Birth Weight (g), mean (SD)	1300.00 (115.36)	1126.25 (257.60)	0.128
Male, n/N (%)	4 (50.0)	4 (100.0)	0.279
Small for gestational age, n/N (%)	1 (12.5)	0 (0.0)	1.000
Apgar score at 1 minute, mean (SD)	7.62 (1.60)	9.25 (1.50)	0.122
Apgar score at 5 minute, mean (SD)	8.75 (0.71)	9.25 (0.96)	0.326
Maternal characteristics
Multiple pregnancy, n/N (%)	4 (50.0)	1 (25.0)	0.836
Vaginal delivery, n/N (%)	3 (37.5)	3 (75.0)	0.540
PPROM, n/N (%)	3 (37.5)	3 (75.0)	0.540
Use of prenatal antibiotics, n/N (%)	1 (12.5)	3 (75.0)	0.130
Gestational diabetes mellitus, n/N (%)	3 (37.5)	1 (25.0)	1.000
gestational hypertension, n/N (%)	0 (0.0)	1 (25.0)	0.712
Treatment*
Exclusive breastmilk feeding, n/N (%)	8 (100.0)	1 (25.0)	0.034
Antibiotics use (days), mean (SD)	0.00 (0.00)	4.00 (3.56)	0.007
Probiotics use (days), mean (SD)	0.88 (2.47)	0.00 (0.00)	0.506

## Sheet: Table S7
Table S7 VFDB abundance (TPM) of fecal samples of UTI infants and controls.
Samle ID	Group	AI005	AI010	AI014	AI015	AI018	AI022	AI031	AI032	AI035	AI037	AI040	AI044	AI047	AI054	AI056	AI058	AI059	AI062	AI063	AI065	AI067	AI070	AI072	AI073	AI075	AI077	AI078	AI081	AI082	AI083	AI085	AI088	AI094	AI097	AI098	AI100	AI104	AI105	AI109	AI111	AI115	AI116	AI117	AI118	AI128	AI130	AI131	AI132
Sample 1	UTI	0	0	0	2.451	1.65714	0	0.227586	1.11273	2.44851	2.42768	0	2.37809	0	0	0	2.88474	0	0	0.16188	1.84519	0	1.74207	0	0	1.76836	0	0	1.16186	2.18111	0.0245993	1.7137	0	2.30904	2.03369	0.0105675	0.0614697	0	0	0	0.336241	0	2.5699	1.20762	1.38916	0	0	0	0
Sample 2	UTI	0	0.0439776	0	2.42153	0.137665	0	0	0.0958695	2.47161	2.39606	0	2.44326	0	0	0	2.68208	0	0	0	1.94214	0.344923	0.489957	0	0.0777213	0.304393	0.274403	0	0.0767334	2.08084	0.155699	0.287279	0	2.01819	2.07743	0	0	0	0	0	0	0	2.54908	1.0375	1.1546	0	0	0	0
Sample 3	UTI	0	0	0	2.5453	2.4182	0	0	1.93559	2.50565	2.54247	0	0	0	0	0	3.4533	0	0	0	0	0	2.62482	0	0	2.66909	0	0	2.22986	2.51836	2.43437	2.55065	0	2.88262	1.891	0.298758	0	0	0	0	0	0	1.38079	1.65749	0	0	0	0.317807	0
Sample 4	UTI	2.20927	0	0	0.523412	0	0	0.656212	0	0	1.89271	0.0425453	2.53102	1.80484	0	0	3.28996	0	1.95935	0	0	2.53471	2.50836	2.49981	2.62707	2.22486	0	0	0	0	0	0	2.41424	2.60147	2.07922	0.209876	0	0	0	0.152073	0	0.0621085	2.30721	2.65845	0	0	0	0.46704	0
Sample 5	UTI	0	0	0	2.57309	2.48269	0	0	1.96505	2.5234	2.59148	0	0	0	0	0	3.42413	0	0	0	0.0243566	0	2.60573	0	0	2.66748	0	0	2.25256	2.50991	2.38014	2.57778	0	2.91865	1.93535	0	0	0	0	0	0	0	1.29749	1.6351	0	0	0	0.0325256	0
Sample 6	UTI	0	0	0	2.56109	2.50165	0	0	1.93879	2.52083	2.56688	0	0	0	0	0	3.43379	0	0	0	0.0277149	0	2.60758	0.056535	0	2.66165	0	0	2.25736	2.51351	2.3922	2.54151	0	2.88478	1.89188	0.0773696	0	0	0	0	0	0	1.36835	1.64891	0	0	0	0	0
Sample 7	UTI	0	0.039657	0	2.5421	0	0	0	0	2.29297	2.69797	0	0.267928	0	0	0	2.61605	0	0	0	2.60149	0.993445	2.5856	2.54564	0	0	0	0	0.372913	0.0528373	0.4914	0	0	2.33583	1.9338	0.250862	0	2.77513	1.7411	0.0274272	0	0	2.7723	0.931217	0.0837524	0	0	0	0
Sample 8	UTI	0	0	0	2.59299	2.49805	0	0.41474	1.92691	2.52384	2.60881	0	0.0265258	0	0.0337593	0	3.47697	0	0	0	0	0	2.59348	0	0.0443428	2.67703	0	0	2.22509	2.49366	2.5269	2.60867	0	2.93401	1.97212	0.105968	0	0	0	0	0	0	1.39694	1.62626	0	0	0	0	0
Sample 9	UTI	1.71189	0.497725	0	1.96346	1.48658	1.5705	1.28721	0	2.2851	2.30279	0	2.03974	0.493255	1.40193	1.49775	2.381	0	0.37918	1.92701	1.95421	0.713949	0.0923216	0	2.43777	0.955457	0	0	0	2.13311	1.67947	0	0	2.08347	2.08194	0.588414	0	0	0	0	0	0	2.50847	1.73392	0.761431	0	0	0	0
Sample 10	UTI	2.68569	0	0	0	2.42198	2.53639	0	0	2.44051	2.74725	0	0	0	2.35459	2.46444	2.99437	0	0	2.2813	2.25434	0	0	0	0.0490827	0	0	0	0	2.33283	0	0	0	2.70677	2.34675	0	1.55866	0	0	0	0	0	2.27409	2.41215	0	0	0	0	0
Sample 11	UTI	2.6443	0	0	0	2.4017	2.52264	0	0	2.39287	2.7161	0	0.0559629	0	2.35028	2.45603	2.96241	0	0	2.26905	2.23333	0	0	0	0	0	0	0	0	2.32572	0	0	0	2.68768	2.36312	0	1.51802	0	0	0	0	0	2.2596	2.39977	0	0	0	1.44803	0
Sample 12	UTI	2.29622	0.0234684	1.78786	1.05521	0.172566	0.130047	0.629673	0.0137533	2.65313	2.40529	0	0.881609	0.702105	1.93932	0.124879	2.6855	0	0.240047	1.91616	2.03316	2.70552	0.862096	0.367839	1.18502	0.662002	0	0	0	2.14996	1.5997	0	0	2.52402	2.29316	0.163433	2.04842	0	0	1.65197	0	2.32037	2.03467	2.14094	0	1.02483	0	0.990751	1.4617
Sample 13	UTI	0	0	0	1.98743	1.16916	0	0	1.59123	2.26991	2.11787	0	1.44761	1.59628	0	0	3.0738	0.0501662	0	0.0476786	1.87232	2.30948	0	0	0.996083	0	0	0	2.15544	1.36906	2.17949	0	0	2.34243	2.29706	0.644333	0	0	0	0	0.115146	0.106204	2.34399	1.40047	0.760622	0	0	2.12976	2.54356
Sample 14	UTI	0	0	2.10552	2.40457	0.241678	0	0.408224	0.142682	2.52245	2.7819	0	2.41202	0	0	0	2.2262	0	0	0	1.91551	0	0.377279	0.128006	0.0501379	0.469126	0	0	0.310764	2.53471	0	0.284274	0	2.19872	2.09573	0.147072	0	0.126083	0	1.6628	0	0	0.943027	1.35578	1.20372	0	0	0	0.0125744
Sample 15	UTI	0	0.940565	0	2.44446	0	0	0	0	2.4844	2.38184	0	2.44568	0	0	0	2.27647	0	0	0	1.95941	0	0	0	2.92778	0	0	0	0	2.62746	0	0	0	2.00738	2.09087	0.102188	0	0	0	0.4667	0	0	2.6246	1.19208	1.1948	0.360093	0.0586843	0.735497	0.0477887
Sample 16	UTI	0	0	0	0	0	0	0	0	0.53417	0.879436	0	1.45464	0	0	0	0.194701	0	0	0	0	0	0	0	0	0	0	0	0.129702	0	0	0	0	2.38442	2.36969	0.207998	0	0	0	1.54319	1.00098	0	1.00745	1.9445	0	0	0.268735	2.38096	3.18098
Sample 17	UTI	0	0	0	0	0.0546536	0	0	0	2.55179	3.24468	0.100083	1.65958	0	0	0	3.18453	0	0.043793	0	0	3.00879	0.11026	0	0.0608273	0	0	0	0.675142	0.230872	1.70257	0	0	3.00395	2.42751	0.530717	0	0	0	0	1.5715	0.311267	1.60282	1.66142	1.52485	0	0	0.33178	0
Sample 18	UTI	0	0	0	2.53006	2.50798	0	0.375741	1.94141	2.52724	2.58769	0	0	0	0	0	3.32186	0	0	0	0	0	2.62717	0	0	2.68577	0	0	2.21924	2.46289	0	2.52422	0	2.8571	1.92171	0.166789	0	0	0	0	0	0	1.37396	1.82213	0	0	0	0	0
Sample 19	UTI	0	0	0	0	0	0	0.205552	0	2.34586	2.13776	0	0	0	2.42523	0	0.0628342	0	0	2.73893	2.42333	0	0	0	2.4648	0	2.48069	2.32731	0.0772882	2.53193	0	0	0	2.80654	2.41568	0.0360594	2.44555	0	0	0	0	0	2.30285	2.57861	0	0	0.0264472	0.236522	0.34305
Sample 20	UTI	0.0460797	0	2.17311	2.40355	0	0	0	0	2.49697	2.45218	0	2.52782	0.0945698	0	0	2.26866	0	0.0543025	0	2.00344	0.0738682	0.0498539	0	0	0	0	0	0.699833	2.6557	0	0	0	2.06261	2.10803	0	0	0	0	1.73426	1.04702	0	1.31495	1.26724	1.18628	0	0.991316	0.695154	0
Sample 21	UTI	0	0.952232	1.74782	2.38155	0	0	0	0	2.53147	2.49348	2.39092	2.74343	1.57243	0	0	2.27627	1.42382	0	0	1.92757	1.34642	0	1.52895	2.92041	0	0	1.22884	0.190044	2.59769	1.65169	1.67858	1.1373	2.08136	2.06689	0.00827424	0	1.43564	1.47638	0	0	2.98252	1.168	1.10202	1.22472	0	0	0	0
Sample 22	UTI	0	0.0189679	0	0.259355	0.0389182	0	0.727049	0	2.25636	1.60444	0	0.451251	0	2.33943	0	0.452177	0	0	2.22539	0.196156	0	0	0	0	0	0	2.34023	0.180909	0.134316	0	0	0	2.73749	2.30613	0.241285	2.39962	0	0	0.645978	0	0	2.46429	2.49834	0	0.0477496	0.943009	0.832927	0
Sample 23	UTI	0	0	0	2.50554	2.14848	0	0	1.62971	2.49876	2.51086	0	2.16357	0	0	0	3.15763	0	0	0	1.68567	0	2.26423	0	0	2.27164	0	0	1.70022	2.33721	0.0246521	2.23715	0	2.64381	2.03605	0.121696	0	0	0	0	0	0	2.17964	1.29361	1.05656	0	0	0	0
Sample 24	Controls	0	0	0	1.83429	0	0	0	0	1.93001	1.76377	0	2.02315	0.0943283	0.0671228	0	2.10496	0	0	0	1.38677	0	0	0	0	0	0	0	1.12281	1.53204	0.0710087	0	0	1.98696	2.12708	0	0	0	0	2.35428	1.39217	0	0.884327	1.65522	0.58863	0.0953781	0	2.04502	2.72931
Sample 25	Controls	0	1.42612	0	1.63452	0	0	0.185488	0	2.59255	3.06245	0	2.14517	0	0	0	2.51708	0	0	0	1.20397	3.06135	0	0	0	0	2.60711	0	0	1.774	2.58047	0	0	1.24078	1.81214	0.025008	0	0	0	0	0	0	1.83431	0.976857	0.56592	0	0	0.111256	0
Sample 26	Controls	0	0	0.0155607	2.46983	0	0	0.0736427	1.34999	2.25958	2.75301	0	0.0652239	1.67178	0.0412632	0	2.87043	0	0	0	2.60978	0	2.60058	2.5351	0.0467011	1.02525	0	0	0	0	0	1.49742	0	2.50488	2.0364	0.0131898	0	2.65414	1.63721	0	0	0	2.72512	1.41907	0	0	0	1.20164	1.76753
Sample 27	Controls	0	0.0212561	0	0.256769	0.068464	0	0	0.0101125	0.0848059	0.203103	0	0.0275418	0	0	0	0.260267	0	0	0	0.269055	0	0.0420384	0	0	0.0832602	0	0	0	0.0259238	0	0	0	1.17063	2.42117	0	0	0.0696011	0.0237329	0	0	0	0.531103	0.793384	0	2.2843	0	2.54374	0
Sample 28	Controls	0	0	0	0.0366596	0.0338381	0	0.539633	0	1.47067	0.589324	0	2.44371	0.026658	0	0	0.0683076	0	0	0	0	0	0	0	0	0	0	0	1.10079	0	0	0	0	2.41261	2.69923	0.087096	0	0	0	1.78595	0	0	0	2.11483	0	0	0	0.375334	0
Sample 29	Controls	2.55417	0	0	1.79593	2.36467	2.31372	0.140498	1.3582	2.9227	2.65037	0	1.56284	0	2.14951	0	3.07784	0	0	2.1183	2.0045	0.601662	1.97489	0	0	2.02426	0	0	1.67129	2.34946	0.0859869	1.8259	0	2.72816	2.33342	0.0268351	0	0	0	0.0372083	0	2.77912	2.08457	2.2817	0	0	0	0.0813555	0
Sample 30	Controls	0	0.238854	0	1.44382	0	0	0	0	1.7124	2.09015	1.68732	2.06046	1.51936	0.638116	0	2.59276	0.123764	0	0.997649	2.0137	1.41695	1.54069	0.288929	0.462958	0.920733	0	0	0	1.79232	1.0909	0	0	2.58305	2.63204	2.00324	0	0	0	0.941659	1.54955	0	2.08652	2.20351	0.909843	0.25934	0	0	0
Sample 31	Controls	0.0406426	0	0	0	0	0	0.724922	0	1.54121	1.09241	0	2.45945	0	0	0	0.0609079	0.696701	0	0	0	0	0	0	0	0	0	0	0.259999	0.0417014	0	0	0	2.56672	2.73582	0.326482	0	0	0	1.62972	1.0946	0	1.53348	2.18133	0.698624	0	0.42321	0.530988	0
Sample 32	Controls	0.0463775	0	0	2.45302	0.0368883	0	0	0	2.49751	2.44225	0	2.33884	2.39866	0.850602	0	2.75427	0	0	0.815807	2.07533	1.73673	0	0	0.781368	0	0.0493663	0	0.0142541	2.55961	1.73035	0	0	2.32236	2.11378	0.017971	0.907895	0	0	0.467415	0	1.11048	2.09033	1.28109	1.03645	0	0	0.0353294	0
Sample 33	Controls	0	1.35554	0	2.35631	0	0	0.199168	0	2.41944	2.36298	0	2.44946	0	0	0	2.24473	0	0	0	1.93956	0	0.0809875	0	0	0	0	0	0	2.43713	0	0.0536153	0	1.93045	2.05358	0	0	0.0895748	0	0	0	2.73604	2.63066	1.08898	1.16422	0	0	0	0.0121231
Sample 34	Controls	0.116319	0.369446	0	1.8721	0.0604854	0	0	0	2.21985	2.52024	0	2.62601	0.119804	0	0	2.891	0	0.0915123	0	2.34353	0.196765	0	0.21555	1.02062	0.0365575	0	0	0.453863	2.36986	0.0626064	0	0.208891	2.4319	2.36959	0.00891964	0	1.17274	0.677134	0.982619	0	0	1.1474	1.48668	1.48685	0.748635	0	0.0312949	0
Sample 35	Controls	0	0.405109	0	1.87502	0	0	0.343534	0	2.2359	2.54684	0	2.60148	0.0920769	0	0	2.95101	0	0	0	2.38617	0.285952	0	0.984522	0.960853	0.0327318	0	0	0	2.33275	0.902007	0.361232	0.0381281	2.49642	2.4071	0.233979	0	0.908912	0.470703	0.436186	0.6114	0	1.48312	1.44541	1.41707	0.353991	0	0.196521	0
Sample 36	Controls	0	1.38998	0	2.16643	0	0	0.300785	0	2.34976	2.51572	0.283225	2.37015	0.866257	0	0	2.43087	0	0.597609	2.4327	1.92457	0.492511	0.983407	0.479452	0.0507487	1.7338	0	0	0.373806	2.4182	2.31931	0	0	2.31975	2.04542	0.0669524	0.035727	0.317265	0.133577	1.59984	0.874918	0	1.37363	1.13478	0.977931	0.794377	1.04485	0	0
Sample 37	Controls	0	0.408132	0	1.83594	0	0	0.113537	0	2.14565	2.34433	0.066346	2.42982	0.550853	0.416898	0	2.4313	1.07746	0.233617	0.814759	2.46996	1.11518	0.479511	0.0465247	1.19035	0.354297	0.705015	0.722079	1.02739	2.22601	1.46727	0.882198	0	2.45634	2.24228	0.0106938	0.430193	0	0	1.83873	0.0548616	0	2.34903	1.83398	1.24988	0.936256	1.07635	0.272056	0
Sample 38	Controls	0	0.33554	0	2.21229	0	0	0.919003	0	1.94271	2.19065	1.00808	2.33334	0.990423	0.0346536	0	2.84647	0	1.33339	0.839156	2.09843	0.803722	2.19356	1.35604	2.33034	1.96891	0	0	0.830565	1.86279	0.672721	0.858985	0.2113	2.36878	2.40706	0.244262	0	0.0589962	0	0	0.32097	1.87644	2.3254	2.22038	0.977395	0	0	0	0
Sample 39	Controls	0	0.368582	0	1.47343	0.0274494	0.0743587	0.380897	0	2.66427	2.27027	0	2.17592	0	2.27302	0.03707	2.02837	0	0	2.57957	2.50575	0	0	0	2.27842	0	2.27526	2.24243	0	2.47438	0	0	0	2.72979	2.38746	0.0240667	2.32642	0	0	0	0	0	2.12508	2.38316	1.0051	0	0	0	0
Sample 40	Controls	1.42435	1.60989	0	1.79975	0	0	0	0	2.2208	2.45147	0	2.56806	0	1.38959	0	2.46677	0	0	1.66529	2.6194	0.0408464	0	1.12047	1.29307	0	1.31814	0.987402	0.334788	2.23733	0	0.0425852	0	2.46388	2.39181	0.352275	1.14717	0	0	1.16488	0.435325	0.667344	1.46375	1.80936	1.38115	0	0.281555	1.00726	0
Sample 41	Controls	0	0.085923	0	2.48446	2.43054	0	0.290068	1.84251	2.46753	2.56034	0	1.59975	0	0	0	3.38527	0	0	0	1.51995	0	2.55633	0	0	2.57247	0	0	2.00119	2.52844	0	2.46546	0	2.87869	2.1218	0.0460729	0.035973	0	0	1.37425	0.724012	0	1.47182	1.69152	0.484597	0	0	0	0
Sample 42	Controls	0.0405282	0	0	2.43477	0.485656	0.045367	0	0.281794	2.48807	2.40795	0	2.46895	0	0	0	2.71302	0	0	0.0370477	1.93871	0	0.783386	0	0	0.810368	0	0	0.434372	2.1606	0	0.733792	0	2.07161	2.04647	0.0194962	0	0	0	0.578314	0	0	2.47385	1.19871	1.26608	0	0	0	0.0303555
Sample 43	Controls	1.51308	1.17187	0	1.58596	0.292413	0.0533644	0.024706	0.149125	2.27847	1.78524	0	1.88115	0	2.29331	0	1.8353	0	0	2.22394	0.287192	0	0.384095	1.30008	0	0.400239	0	2.30858	0.452996	0.627819	0	0.321767	0	2.70537	2.36869	0	2.26974	0.0791521	0	1.60719	0.71943	0	2.22289	2.48059	0.0384287	1.56335	0	0.922824	1.79899
Sample 44	Controls	0	0	0	2.08279	0.0315537	0	0.546685	0	2.36861	2.19373	0.0280863	2.21373	0	2.01185	0	2.36665	0	0	1.9401	1.71396	0.0333554	0	0	0	0	0	1.92864	0.553337	1.8381	0	0	0	2.52857	2.17749	0.12099	2.04	0	0	1.01757	0	0.0483444	2.34675	2.22575	0.997428	0	0	0.162377	0
[truncated: 805 more columns]

## Sheet: Table S8
Table S8 Differential VFDB results of fecal samples of UTI infants and controls.
Table S8. 1 Differential virulence factors of fecal samples of UTI infants and matched controls (K. aerogenes).
VF_Name	VF	Name	FC	log2FC	p.value	p.adj
collagen-binding protein (AI298)	AI298	collagen-binding protein	16.1775	4.01592	0.00695	0.087928
Hemorrhagic E.coli pilus (HCP) (CVF825)	CVF825	Hemorrhagic E.coli pilus	9.72084	3.28108	0.00146	0.0461859
Flagella (cluster I) (CVF039)	CVF039	Flagella	8.86725	3.14849	0.00449	0.0707387
Colonization factor antigen I fimbriae (CFA/I) (AI018)	AI018	Colonization factor antigen I fimbriae	6.8363	2.77322	0.0048	0.0719272
coli surface antigen CS19 (AI032)	AI032	coli surface antigen CS19	4.99769	2.32126	0.00558	0.0789712
HSI-2 (SS179)	SS179	HSI-2	3.90331	1.9647	0.00848	0.0919494
Nitrate reductase (VF0302)	VF0302	Nitrate reductase	3.11004	1.63693	0.00151	0.0461859
Hcp secretion island-1 encoded type VI secretion system (H-T6SS) (CVF535)	CVF535	Hcp secretion island-1 encoded type VI secretion system	2.88897	1.53055	0.00815	0.0919494
Vanchrobactin (IA025)	IA025	Vanchrobactin	2.71173	1.43922	0.0014	0.0461859
HmbR (VF0048)	VF0048	HmbR	2.64017	1.40063	0.00942	0.0925376
Fibronectin-binding protein (AI229)	AI229	Fibronectin-binding protein	2.07236	1.05127	0.000731	0.0461859
Capsule (CVF833)	CVF833	Capsule	1.8591	0.894605	0.0106	0.0941596
Cpi-1a + Cpi-1 (SPI-1 like) (SS016)	SS016	Cpi-1a + Cpi-1	1.63884	0.712674	0.00915	0.0919494
S fimbriae (VF0222)	VF0222	S fimbriae	1.54723	0.629686	0.00296	0.0549244
Vibriobactin biosynthesis (CVF274)	CVF274	Vibriobactin biosynthesis	1.53378	0.61709	0.000338	0.0454031
Haemophilus iron transport locus (CVF501)	CVF501	Haemophilus iron transport locus	1.53198	0.615401	0.00143	0.0461859
ESX-4 (T7SS) (CVF636)	CVF636	ESX-4	1.47671	0.562382	0.00491	0.0719272
Afimbrial adhesin, AfaE-VIII (AI015)	AI015	Afimbrial adhesin, AfaE-VIII	1.44918	0.535234	7.82e-05	0.0326485
Pyochelin (CVF553)	CVF553	Pyochelin	1.40715	0.492776	0.00102	0.0461859
T6SS-I (CVF853)	CVF853	T6SS-I	1.37614	0.460623	0.0122	0.0952056
ArgP (VF0557)	VF0557	ArgP	1.35815	0.441644	0.00787	0.0900199
Ciu iron uptake and siderophore biosynthesis system (CVF515)	CVF515	Ciu iron uptake and siderophore biosynthesis system	1.35047	0.433466	0.00173	0.0461859
FHA (VF0025)	VF0025	FHA	1.33918	0.421349	0.00261	0.0549244
Hemolysin, HlyA (CVF792)	CVF792	Hemolysin, HlyA	1.33244	0.414071	0.00787	0.0900199
Quorum-sensing (VF0433)	VF0433	Quorum-sensing	1.31621	0.39639	0.000794	0.0461859
Type IV pili (VF0431)	VF0431	Type IV pili	1.25967	0.333041	0.00787	0.0900199
PNAG (VF0472)	VF0472	PNAG	1.24851	0.320207	0.0122	0.0952056
VirK (CVF483)	CVF483	VirK	1.24446	0.315523	0.00208	0.0508157
Aerobactin (VF0565)	VF0565	Aerobactin	1.24316	0.314017	0.00173	0.0461859
PhoPQ (CVF010)	CVF010	PhoPQ	1.23134	0.300224	0.00173	0.0461859
ECP (VF0404)	VF0404	ECP	1.2211	0.288187	0.00173	0.0461859
CcmC (VF0292)	VF0292	CcmC	1.21105	0.276263	0.00915	0.0919494
CadF (VF0322)	VF0322	CadF	1.19886	0.261662	0.0106	0.0941596
T6SS (VF0569)	VF0569	T6SS	1.19745	0.259965	0.00787	0.0900199
Type 3 fimbriae (VF0567)	VF0567	Type 3 fimbriae	1.19265	0.254166	0.00915	0.0919494
T3SS (SS025)	SS025	T3SS	1.16289	0.217715	0.00491	0.0719272
adhesive factor/rabbit 1 (AF/R1) pili (AI035)	AI035	adhesive factor/rabbit 1 pili	1.12036	0.163963	0.00576	0.08016
MntABC (VF0455)	VF0455	MntABC	1.10761	0.147454	0.000971	0.0461859
SenX3 (CVF666)	CVF666	SenX3	1.09964	0.137026	0.00296	0.0549244
Alginate (VF0091)	VF0091	Alginate	0.969274	-0.0450228	0.00674	0.087928
Capsule (VF0003)	VF0003	Capsule	0.937327	-0.0933762	0.00915	0.0919494
Dot/Icm (VF0156)	VF0156	Dot/Icm	0.934534	-0.0976802	0.000794	0.0461859
Streptococcal plasmin receptor/GAPDH (CVF123)	CVF123	Streptococcal plasmin receptor/GAPDH	0.907465	-0.140085	0.000421	0.0454031
Trehalose-recycling ABC transporter (CVF651)	CVF651	Trehalose-recycling ABC transporter	0.898659	-0.154154	0.00143	0.0461859
alpha-Hemolysin (VF0225)	VF0225	alpha-Hemolysin	0.897811	-0.155516	0.00118	0.0461859
LPS (VF0124)	VF0124	LPS	0.875182	-0.192345	0.0122	0.0952056
type IV pili (AI097)	AI097	type IV pili	0.868408	-0.203555	3.4e-05	0.02839
Pse5Ac7Ac (AI150)	AI150	Pse5Ac7Ac	0.857431	-0.221907	0.00296	0.0549244
ClpP (VF0074)	VF0074	ClpP	0.848848	-0.236423	0.00915	0.0919494
Flagella (VF0519)	VF0519	Flagella	0.847799	-0.238205	0.0106	0.0941596
LPS (VF0033)	VF0033	LPS	0.835136	-0.259917	0.0122	0.0952056
LPS (VF0056)	VF0056	LPS	0.830311	-0.268276	0.000269	0.044923
Lysine synthesis (CVF310)	CVF310	Lysine synthesis	0.829516	-0.269658	0.000971	0.0461859
FupA (VF0550)	VF0550	FupA	0.813961	-0.296969	0.00173	0.0461859
Proteasome-associated proteins (CVF656)	CVF656	Proteasome-associated proteins	0.809658	-0.304615	0.00118	0.0461859
RecN (VF0457)	VF0457	RecN	0.79806	-0.32543	0.00173	0.0461859
PrsA2 (VF0449)	VF0449	PrsA2	0.772148	-0.373051	0.00416	0.0668
type IV pili (AI117)	AI117	type IV pili	0.769965	-0.377135	0.0106	0.0941596
Proline synthesis (CVF307)	CVF307	Proline synthesis	0.763138	-0.389983	0.00118	0.0461859
Pantothenate synthesis (CVF305)	CVF305	Pantothenate synthesis	0.749752	-0.415515	0.000167	0.0444638
staphyloferrin B (IA027)	IA027	staphyloferrin B	0.718167	-0.477609	0.00674	0.087928
Cytolysin (VF0356)	VF0356	Cytolysin	0.684717	-0.546421	0.00296	0.0549244
PDH-B (CVF588)	CVF588	PDH-B	0.675153	-0.566713	0.0122	0.0952056
Proteobactin (IA034)	IA034	Proteobactin	0.649547	-0.622494	0.00296	0.0549244
LPS (VF0367)	VF0367	LPS	0.594344	-0.750629	0.000523	0.0461859
Fibronectin-binding protein (AI240)	AI240	Fibronectin-binding protein	0.579814	-0.786337	0.000213	0.0444638
DevR/S (CVF334)	CVF334	DevR/S	0.549048	-0.864995	0.00491	0.0719272
Hyaluronic acid capsule (VF0244)	VF0244	Hyaluronic acid capsule	0.542326	-0.882768	0.0122	0.0952056
PrrA/B (CVF332)	CVF332	PrrA/B	0.496739	-1.00944	0.00787	0.0900199
O-antigen (VF0392)	VF0392	O-antigen	0.495116	-1.01416	0.00674	0.087928
Ferrous iron transport (CVF479)	CVF479	Ferrous iron transport	0.493433	-1.01907	0.00416	0.0668
Dot/Icm (SS047)	SS047	Dot/Icm	0.477421	-1.06667	0.00249	0.0549244
Lateral flagella (VF0474)	VF0474	Lateral flagella	0.469934	-1.08947	0.00787	0.0900199
Proximal cyclopropane synthase of alpha mycolates (CVF285)	CVF285	Proximal cyclopropane synthase of alpha mycolates	0.435395	-1.1996	0.0108	0.0944646
Fibronectin-binding protein (AI181)	AI181	Fibronectin-binding protein	0.433964	-1.20435	0.00208	0.0508157
IraAB (VF0293)	VF0293	IraAB	0.410106	-1.28593	0.00296	0.0549244
LOS (VF0326)	VF0326	LOS	0.400061	-1.32171	0.00538	0.0774534
Mannose-sensitive hemagglutinin (Msh) pilus, type IV pili (CVF785)	CVF785	Mannose-sensitive hemagglutinin pilus, type IV pili	0.390163	-1.35785	0.00873	0.0919494
Capsule biosynthesis and transport (CVF393)	CVF393	Capsule biosynthesis and transport	0.38081	-1.39286	0.00296	0.0549244
Type VII secretion system (VF0403)	VF0403	Type VII secretion system	0.374946	-1.41524	0.0111	0.0944646
staphyloferrin A (IA026)	IA026	staphyloferrin A	0.356097	-1.48966	0.00222	0.0514917
Magnesium transport (CVF313)	CVF313	Magnesium transport	0.33986	-1.55699	0.0121	0.0952056
Hyaluronidase (VF0359)	VF0359	Hyaluronidase	0.329754	-1.60054	0.0104	0.0941596
Polyglutamic acid capsule (CVF566)	CVF566	Polyglutamic acid capsule	0.328032	-1.60809	0.0101	0.0941596
ESX-3 (VF0521)	VF0521	ESX-3	0.321419	-1.63747	0.00925	0.0919494
BSH (VF0350)	VF0350	BSH	0.315329	-1.66507	0.00395	0.065965
ACF (VF0127)	VF0127	ACF	0.311021	-1.68492	0.00619	0.084732
EfaA (VF0354)	VF0354	EfaA	0.306099	-1.70793	0.0112	0.0944646
Type IV pili (VF0075)	VF0075	Type IV pili	0.305692	-1.70985	0.0128	0.098963
M. catarrhalis adherence protein (McaP) (AI396)	AI396	M. catarrhalis adherence protein	0.294954	-1.76144	0.00344	0.0594724
Type IV pili biosynthesis (CVF518)	CVF518	Type IV pili biosynthesis	0.292554	-1.77323	0.00177	0.0461859
Capsule (CVF591)	CVF591	Capsule	0.284861	-1.81167	0.00109	0.0461859
Rhizoferrin (VF0551)	VF0551	Rhizoferrin	0.281461	-1.82899	0.00119	0.0461859
type IV pili (AI109)	AI109	type IV pili	0.279861	-1.83722	0.011	0.0944646
alcaligin (IA010)	IA010	alcaligin	0.269253	-1.89296	0.00853	0.0919494
FdeC (VF0506)	VF0506	FdeC	0.262626	-1.92892	0.00958	0.0930151
TTSS (SPI-1 encode) (CVF031)	CVF031	TTSS	0.244948	-2.02945	0.0112	0.0944646
VirR/VirS two component system (CVF421)	CVF421	VirR/VirS two component system	0.233513	-2.09842	0.00329	0.05845
K1 capsule (VF0239)	VF0239	K1 capsule	0.23166	-2.10992	0.00924	0.0919494
Sigma L (CVF664)	CVF664	Sigma L	0.212534	-2.23424	0.0115	0.0952056
mu-toxin (VF0389)	VF0389	mu-toxin	0.175781	-2.50815	0.00325	0.05845
T2SS (VF0333)	VF0333	T2SS	0.170479	-2.55234	0.0104	0.0941596
Invasin A (CVF041)	CVF041	Invasin A	0.16519	-2.5978	0.01	0.0941596
SEF14 fimbriae (AI054)	AI054	SEF14 fimbriae	0.150872	-2.7286	0.00725	0.0900199
Peg (CVF631)	CVF631	Peg	0.0776798	-3.68632	0.00213	0.0508157
TcdB (VF0377)	VF0377	TcdB	0.0601092	-4.05627	0.00695	0.087928
Streptococcal collagen-like proteins (CVF116)	CVF116	Streptococcal collagen-like proteins	0.0540266	-4.21019	0.000435	0.0454031
NEAT-type hemophore-mediated heme uptake system (IA039)	IA039	NEAT-type hemophore-mediated heme uptake system	0.0488922	-4.35425	0.00349	0.0594724
Table S8. 2 Differential virulence factors of fecal samples of UTI infants and matched controls (E. coli).
VF_Name	VF	Name	FC	log2FC	p.value	p.adj
colonization factor antigen III, CFA/III (CS8) (AI100)	AI100	colonization factor antigen III, CFA/III	59.1463	5.88622	0.00495	0.06435
Colicin-like Usp (CVF754)	CVF754	Colicin-like Usp	35.6733	5.15677	0.00634	0.0693981
IcsA (VirG) (VF0121)	VF0121	IcsA	23.2099	4.53667	0.00802	0.0693981
Sta (CVF019)	CVF019	Sta	13.3379	3.73746	0.00836	0.0693981
Sta (AI063)	AI063	Sta	11.6412	3.54116	0.00802	0.0693981
SEF14 fimbriae (AI054)	AI054	SEF14 fimbriae	10.9596	3.45412	0.00802	0.0693981
T2SS (VF0333)	VF0333	T2SS	10.1416	3.34222	0.00836	0.0693981
P fimbriae (VF0220)	VF0220	P fimbriae	9.95986	3.31612	0.00404	0.05353
ACF (VF0127)	VF0127	ACF	9.95566	3.31552	0.00404	0.05353
TTSS (SPI-1 encode) (CVF031)	CVF031	TTSS	9.10861	3.18723	0.00836	0.0693981
Stc (CVF021)	CVF021	Stc	8.74452	3.12838	0.00737	0.0693981
Omp89 (CVF601)	CVF601	Omp89	8.53359	3.09315	0.00404	0.05353
Rck (VF0108)	VF0108	Rck	7.59756	2.92554	0.0107	0.0877655
IraAB (VF0293)	VF0293	IraAB	7.30679	2.86924	0.00404	0.05353
Alternative sigma factor RpoS (CVF364)	CVF364	Alternative sigma factor RpoS	7.15749	2.83945	0.00404	0.05353
Flagella (CVF397)	CVF397	Flagella	6.58502	2.71919	0.00404	0.05353
Type 1 fimbriae (VF0221)	VF0221	Type 1 fimbriae	5.24392	2.39065	0.00404	0.05353
Cah, AIDA-I type (CVF745)	CVF745	Cah, AIDA-I type	5.04327	2.33436	0.00802	0.0693981
Invasin D (VF0576)	VF0576	Invasin D	4.47829	2.16295	0.00808	0.0693981
Yersiniabactin (VF0136)	VF0136	Yersiniabactin	4.06306	2.02257	0.00404	0.05353
type IV pili (AI117)	AI117	type IV pili	3.7697	1.91445	0.00404	0.05353
CTS2 (SS187)	SS187	CTS2	3.59902	1.8476	0.00802	0.0693981
AslA (VF0238)	VF0238	AslA	3.5445	1.82558	0.00404	0.05353
Capsule (VF0323)	VF0323	Capsule	3.24835	1.69971	0.00404	0.05353
SodB (VF0169)	VF0169	SodB	2.56954	1.36151	0.00404	0.05353
LPS (VF0085)	VF0085	LPS	2.51454	1.33029	0.00404	0.05353
Ton system (CVF202)	CVF202	Ton system	1.96253	0.972713	0.00404	0.05353
vulnibactin (IA023)	IA023	vulnibactin	1.94791	0.961929	0.00808	0.0693981
CcmC (VF0292)	VF0292	CcmC	1.92828	0.947318	0.00404	0.05353
Nitrate/nitrite transporter (CVF320)	CVF320	Nitrate/nitrite transporter	1.91107	0.934379	0.00808	0.0693981
peritrichous flagella (AI140)	AI140	peritrichous flagella	1.83773	0.877923	0.00404	0.05353
NlpI (AI331)	AI331	NlpI	1.76627	0.820702	0.00404	0.05353
LPS (VF0056)	VF0056	LPS	1.74648	0.804448	0.00404	0.05353
T3SS (SS003)	SS003	T3SS	1.71528	0.778443	0.00808	0.0693981
RicA (VF0414)	VF0414	RicA	1.70236	0.767537	0.00404	0.05353
Carbon storage regulator A (CVF362)	CVF362	Carbon storage regulator A	1.66585	0.736254	0.00404	0.05353
Tap type IV pili (VF0475)	VF0475	Tap type IV pili	1.63364	0.708086	0.00808	0.0693981
Allantion utilization (VF0572)	VF0572	Allantion utilization	1.53651	0.619661	0.00808	0.0693981
Alginate (VF0091)	VF0091	Alginate	1.4354	0.521458	0.00404	0.05353
Heme biosynthesis (CVF506)	CVF506	Heme biosynthesis	1.30398	0.382927	0.00404	0.05353
EF-Tu (VF0460)	VF0460	EF-Tu	0.60801	-0.717832	0.00808	0.0693981
BfmRS (VF0463)	VF0463	BfmRS	0.592727	-0.754559	0.00808	0.0693981
FbpABC (VF0272)	VF0272	FbpABC	0.546151	-0.872628	0.00404	0.05353
HitABC (VF0268)	VF0268	HitABC	0.497396	-1.00753	0.00404	0.05353
Beta-hemolysin/cytolysin (CVF171)	CVF171	Beta-hemolysin/cytolysin	0.411738	-1.2802	0.00404	0.05353
Pyrimidine biosynthesis (VF0558)	VF0558	Pyrimidine biosynthesis	0.404292	-1.30653	0.00404	0.05353
mycobactin (IA031)	IA031	mycobactin	0.344216	-1.53862	0.00808	0.0693981
Hpt (VF0264)	VF0264	Hpt	0.335462	-1.57578	0.00404	0.05353
T3SS (SS015)	SS015	T3SS	0.280702	-1.83289	0.00404	0.05353
The repeat in toxin (RTX) (CVF795)	CVF795	The repeat in toxin	0.272003	-1.8783	0.00808	0.0693981
LPS (VF0561)	VF0561	LPS	0.233775	-2.09681	0.00404	0.05353
alpha-Hemolysin (VF0225)	VF0225	alpha-Hemolysin	0.196884	-2.34458	0.00404	0.05353
LLS (VF0410)	VF0410	LLS	0.181681	-2.46052	0.00404	0.05353
GAPDH (AI368)	AI368	GAPDH	0.175719	-2.50865	0.00404	0.05353
RelA (VF0287)	VF0287	RelA	0.162722	-2.61952	0.00404	0.05353
Ciu iron uptake and siderophore biosynthesis system (CVF515)	CVF515	Ciu iron uptake and siderophore biosynthesis system	0.160334	-2.64085	0.00808	0.0693981
Purine biosynthesis (VF0559)	VF0559	Purine biosynthesis	0.109901	-3.18572	0.00404	0.05353
PbpG (CVF779)	CVF779	PbpG	0.0850937	-3.5548	0.00404	0.05353
LPS (VF0171)	VF0171	LPS	0.0777703	-3.68464	0.00404	0.05353
Hemolysin (VF0207)	VF0207	Hemolysin	0.0739413	-3.75748	0.00404	0.05353
ABC transporter for dispersin (CVF737)	CVF737	ABC transporter for dispersin	0.0557673	-4.16444	0.00404	0.05353
Alginate biosynthesis (CVF522)	CVF522	Alginate biosynthesis	0.0523094	-4.25679	0.00808	0.0693981
LPS (CVF380)	CVF380	LPS	0.0515554	-4.27773	0.00808	0.0693981
Capsule I (CVF645)	CVF645	Capsule I	0.0409344	-4.61054	0.00404	0.05353
LplA1 (VF0347)	VF0347	LplA1	0.0340005	-4.8783	0.00404	0.05353
GPL locus (CVF650)	CVF650	GPL locus	0.0311013	-5.00688	0.00404	0.05353
T6SS (VF0335)	VF0335	T6SS	0.0233761	-5.41882	0.00404	0.05353
T3SS (SS007)	SS007	T3SS	0.0222486	-5.49014	0.00404	0.05353
MntABC (VF0455)	VF0455	MntABC	0.0201769	-5.63115	0.00404	0.05353
Type IV pili twitching motility related proteins (CVF519)	CVF519	Type IV pili twitching motility related proteins	0.0181534	-5.78362	0.00836	0.0693981
Intercellular adhesion proteins (VF0014)	VF0014	Intercellular adhesion proteins	0.0178078	-5.81134	0.00808	0.0693981
T6SS-II (CVF861)	CVF861	T6SS-II	0.017433	-5.84203	0.00404	0.05353
Fibronectin-binding protein (AI181)	AI181	Fibronectin-binding protein	0.0144156	-6.11622	0.00808	0.0693981
Mce3 (CVF338)	CVF338	Mce3	0.0121195	-6.36653	0.00404	0.05353
Isd (VF0015)	VF0015	Isd	0.00809032	-6.94959	0.00808	0.0693981
OmpA (VF0464)	VF0464	OmpA	0.00742834	-7.07274	0.00404	0.05353
VirB/VirD4 type IV secretion system (VF0369)	VF0369	VirB/VirD4 type IV secretion system	0.0065745	-7.2489	0.00836	0.0693981
chrysobactin (IA012)	IA012	chrysobactin	0.00626936	-7.31747	0.00404	0.05353
Haemophilus iron transport locus (CVF501)	CVF501	Haemophilus iron transport locus	0.00619925	-7.33369	0.00404	0.05353
direct heme uptake system (IA062)	IA062	direct heme uptake system	0.00453249	-7.78548	0.00404	0.05353
SenX3 (CVF666)	CVF666	SenX3	0.00450931	-7.79288	0.00404	0.05353
Mycolactone (CVF312)	CVF312	Mycolactone	0.00322165	-8.27798	0.00808	0.0693981
Urease (VF0050)	VF0050	Urease	0.00127952	-9.61019	0.00404	0.05353
Mannose-sensitive hemagglutinin (MSHA type IV pilus) (CVF259)	CVF259	Mannose-sensitive hemagglutinin	0.000824637	-10.244	0.00808	0.0693981

## Sheet: Table S9
Table S9 Demographics and clinical variables of matched pre-UTI samples in UTI infants and controls (Calprotectin level)
Variable	Controls	UTI group	P-value
	(n = 192)	(n = 64)
Infant characteristics
Gestational age (weeks), mean (SD)	29.90 (1.62)	29.46 (1.81)	0.068
Birth Weight (g), mean (SD)	1305.86 (175.71)	1266.88 (182.12)	0.129
Male, n/N (%)	130 (67.7)	44 (68.8)	1
Small for gestational age, n/N (%)	12 (6.2)	7 (10.9)	0.335
Apgar score at 1 minute, mean (SD)	7.57 (1.55)	7.44 (2.15)	0.586
Apgar score at 5 minute, mean (SD)	8.58 (1.10)	8.41 (1.32)	0.305
Maternal characteristics
Multiple pregnancy, n/N (%)	82 (42.7)	19 (29.7)	0.089
Vaginal delivery, n/N (%)	58 (30.2)	21 (32.8)	0.815
PPROM, n/N (%)	40 (20.8)	19 (29.7)	0.199
Use of prenatal antibiotics, n/N (%)	29 (15.1)	16 (25.0)	0.107
Gestational diabetes mellitus, n/N (%)	39 (20.3)	10 (15.6)	0.521
gestational hypertension, n/N (%)	8 (4.2)	4 (6.2)	0.733
Treatment*
Exclusive breastmilk feeding, n/N (%)	137 (71.4)	46 (71.9)	1
Antibiotics use (days), mean (SD)	1.29 (2.09)	1.38 (2.07)	0.769
Probiotics use (days), mean (SD)	0.30 (1.27)	0.20 (1.06)	0.576
